# Supplementary material for: First-time diagnosis and referral practices for individuals with CKD by primary care physicians: a study of electronic medical records across multiple clinics in Japan
Source: Clin Exp Nephrol. 2025 May 16;29(10):1342–53. doi: 10.1007/s10157-025-02695-8 (PMC12464027; doi:10.1007/s10157-025-02695-8)
Supplement: Supplementary file 1 — Supplementary file1 (XLSX 205 KB) [file 10157_2025_2695_MOESM1_ESM.xlsx]

## Sheet: Online Resource 13
	Online Resource 13. Breakdown of CKD diagnosis criteria in individuals who met the CKD diagnosis criteria
	Name	Definition		Individuals (n = 183 473)
	GFR category			175 949 (95.9)
		G3a: eGFR between ≥45 to <60 mL/min per 1.73 m2		131 720 (71.8)
		G3b: eGFR between 30 to <45 mL/min per 1.73 m2		36 638 (20.0)
		G4: eGFR between 15 to <30 mL/min per 1.73 m2		6900 (3.8)
		G5: eGFR <15 mL/min per 1.73 m2		691 (0.4)
	Proteinuria and/or albuminuria category			7911 (4.3)
		A2		4525 (2.5)
			Dipstick result (+/-)	2767 (1.5)
			UPCR ≥0.15 to <0.50 g/gCr	706 (0.4)
			UACR ≥30 to <300 mg/gCr	1175 (0.6)
		A3		3473 (1.9)
			Dipstick result ≥ (+)	2891 (1.6)
			UPCR ≥0.50 g/gCr	481 (0.3)
			UACR ≥300 mg/gCr	162 (0.1)
	Hematuria			2259 (1.2)
		Occult blood		1840 (1.0)
			(+)	901 (0.5)
			(2+)	629 (0.3)
			(3+)	310 (0.2)
			(4+)	0 (0.0)
		Urinary sediments red blood cell ≥ 5/hpf		419 (0.2)
	① GFR category only			173 533 (94.6)
	② Proteinuria and/or albuminuria category only			5798 (3.2)
	③ Hematuria only			1558 (0.8)
	④ GFR category and proteinuria and/or albuminuria category			1883 (1.0)
	⑤ GFR category and hematuria			471 (0.3)
	⑥ Proteinuria and/or albuminuria category and hematuria			168 (0.1)
	⑦ All			62 (0.0)
	Data are n (%).
	CKD, chronic kidney disease; eGFR, estimated glomerular filtration rate; GFR, glomerular filtration rate; UACR, urine albumin-to-creatinine ratio; UPCR, urine protein-to-creatinine ratio.

## Sheet: Online Resource 14
	Online Resource 14. Demographics and characteristics of individuals who met the CKD diagnosis criteria at the time of meeting the criteria stratified by clinic location
			Hokkaido			Aomori			Iwate			Miyagi			Akita			Yamagata			Fukushima			Ibaraki			Tochigi			Gunma			Saitama			Chiba			Tokyo			Kanagawa			Niigata			Toyama
			Total	With CKD codes	Without CKD code	Total	With CKD codes	Without CKD code	Total	With CKD codes	Without CKD code	Total	With CKD codes	Without CKD code	Total	With CKD codes	Without CKD code	Total	With CKD codes	Without CKD code	Total	With CKD codes	Without CKD code	Total	With CKD codes	Without CKD code	Total	With CKD codes	Without CKD code	Total	With CKD codes	Without CKD code	Total	With CKD codes	Without CKD code	Total	With CKD codes	Without CKD code	Total	With CKD codes	Without CKD code	Total	With CKD codes	Without CKD code	Total	With CKD codes	Without CKD code	Total	With CKD codes
	Age, years	n	4664	63	4601	N/A	N/A	N/A	N/A	N/A	N/A	233	3	230	137	3	134	179	13	166	733	10	723	1898	80	1818	1533	19	1514	4874	102	4772	7085	112	6973	8286	108	8178	22610	319	22291	15880	328	15552	3681	47	3634	716	7
		Mean ± SD	77.77 ± 11.358	79.46 ± 12.593	77.74 ± 11.340	N/A	N/A	N/A	N/A	N/A	N/A	78.93 ± 10.353	79.77 ± 10.932	78.92 ± 10.370	76.72 ± 14.075	60.73 ± 24.511	77.08 ± 13.698	80.93 ± 11.294	77.57 ± 12.967	81.20 ± 11.155	69.56 ± 12.058	73.51 ± 14.892	69.51 ± 12.017	77.41 ± 10.131	74.73 ± 11.117	77.53 ± 10.072	78.96 ± 10.331	78.71 ± 12.934	78.96 ± 10.299	75.47 ± 12.255	72.78 ± 15.357	75.53 ± 12.176	76.29 ± 11.610	72.26 ± 16.100	76.35 ± 11.514	76.82 ± 11.384	75.00 ± 11.897	76.85 ± 11.376	76.77 ± 11.457	74.77 ± 12.799	76.79 ± 11.435	76.31 ± 10.947	73.05 ± 12.707	76.38 ± 10.897	78.42 ± 10.501	78.41 ± 10.997	78.42 ± 10.496	78.21 ± 10.676	82.41 ± 6.422
	Female		3092 (66.3)	38 (60.3)	3054 (66.4)	N/A	N/A	N/A	N/A	N/A	N/A	123 (52.8)	2 (66.7)	121 (52.6)	52 (38.0)	0 (0.0)	52 (38.8)	121 (67.6)	8 (61.5)	113 (68.1)	324 (44.2)	2 (20.0)	322 (44.5)	1084 (57.1)	46 (57.5)	1038 (57.1)	852 (55.6)	9 (47.4)	843 (55.7)	2782 (57.1)	37 (36.3)	2745 (57.5)	4009 (56.6)	53 (47.3)	3956 (56.7)	4412 (53.2)	48 (44.4)	4364 (53.4)	12917 (57.1)	131 (41.1)	12786 (57.4)	8622 (54.3)	130 (39.6)	8492 (54.6)	2326 (63.2)	21 (44.7)	2305 (63.4)	416 (58.1)	1 (14.3)
	BMI, kg/m2	n	463	9	454	N/A	N/A	N/A	N/A	N/A	N/A	50	2	48	43	1	42	98	5	93	401	1	400	101	3	98	345	6	339	1114	47	1067	1534	36	1498	1664	23	1641	5222	94	5128	2672	129	2543	1087	13	1074	120	2
		Mean ± SD	24.03 ± 4.179	24.40 ± 5.673	24.02 ± 4.152	N/A	N/A	N/A	N/A	N/A	N/A	25.04 ± 3.707	20.95 ± 3.748	25.21 ± 3.645	23.87 ± 4.137	24.70 ± -	23.85 ± 4.185	24.79 ± 3.955	23.68 ± 3.185	24.85 ± 3.998	25.60 ± 4.044	26.10 ± -	25.60 ± 4.049	24.17 ± 3.679	21.43 ± 1.882	24.26 ± 3.693	24.13 ± 3.682	25.20 ± 4.808	24.11 ± 3.665	23.73 ± 3.808	24.69 ± 5.028	23.69 ± 3.742	24.08 ± 3.900	25.19 ± 4.627	24.05 ± 3.879	23.70 ± 3.893	24.27 ± 3.420	23.69 ± 3.900	23.56 ± 3.733	24.74 ± 3.824	23.54 ± 3.729	23.82 ± 3.797	25.17 ± 4.415	23.75 ± 3.750	23.77 ± 3.683	23.07 ± 1.732	23.78 ± 3.700	23.20 ± 3.997	27.25 ± 2.192
		<18.5	38 (0.8)	1 (1.6)	37 (0.8)	N/A	N/A	N/A	N/A	N/A	N/A	3 (1.3)	1 (33.3)	2 (0.9)	3 (2.2)	0 (0.0)	3 (2.2)	5 (2.8)	1 (7.7)	4 (2.4)	11 (1.5)	0 (0.0)	11 (1.5)	4 (0.2)	0 (0.0)	4 (0.2)	16 (1.0)	0 (0.0)	16 (1.1)	74 (1.5)	5 (4.9)	69 (1.4)	90 (1.3)	1 (0.9)	89 (1.3)	126 (1.5)	2 (1.9)	124 (1.5)	364 (1.6)	5 (1.6)	359 (1.6)	172 (1.1)	7 (2.1)	165 (1.1)	71 (1.9)	0 (0.0)	71 (2.0)	17 (2.4)	0 (0.0)
		≧18.5–25.0	250 (5.4)	5 (7.9)	245 (5.3)	N/A	N/A	N/A	N/A	N/A	N/A	21 (9.0)	1 (33.3)	20 (8.7)	24 (17.5)	1 (33.3)	23 (17.2)	46 (25.7)	1 (7.7)	45 (27.1)	175 (23.9)	0 (0.0)	175 (24.2)	58 (3.1)	3 (3.8)	55 (3.0)	200 (13.0)	3 (15.8)	197 (13.0)	670 (13.7)	23 (22.5)	647 (13.6)	863 (12.2)	15 (13.4)	848 (12.2)	975 (11.8)	10 (9.3)	965 (11.8)	3183 (14.1)	47 (14.7)	3136 (14.1)	1584 (10.0)	59 (18.0)	1525 (9.8)	641 (17.4)	12 (25.5)	629 (17.3)	66 (9.2)	0 (0.0)
		≧25.0–30.0	138 (3.0)	2 (3.2)	136 (3.0)	N/A	N/A	N/A	N/A	N/A	N/A	22 (9.4)	0 (0.0)	22 (9.6)	12 (8.8)	0 (0.0)	12 (9.0)	35 (19.6)	3 (23.1)	32 (19.3)	158 (21.6)	1 (10.0)	157 (21.7)	34 (1.8)	0 (0.0)	34 (1.9)	103 (6.7)	2 (10.5)	101 (6.7)	304 (6.2)	11 (10.8)	293 (6.1)	467 (6.6)	16 (14.3)	451 (6.5)	462 (5.6)	10 (9.3)	452 (5.5)	1394 (6.2)	33 (10.3)	1361 (6.1)	741 (4.7)	47 (14.3)	694 (4.5)	311 (8.4)	1 (2.1)	310 (8.5)	30 (4.2)	2 (28.6)
		≧30.0	37 (0.8)	1 (1.6)	36 (0.8)	N/A	N/A	N/A	N/A	N/A	N/A	4 (1.7)	0 (0.0)	4 (1.7)	4 (2.9)	0 (0.0)	4 (3.0)	12 (6.7)	0 (0.0)	12 (7.2)	57 (7.8)	0 (0.0)	57 (7.9)	5 (0.3)	0 (0.0)	5 (0.3)	26 (1.7)	1 (5.3)	25 (1.7)	66 (1.4)	8 (7.8)	58 (1.2)	114 (1.6)	4 (3.6)	110 (1.6)	101 (1.2)	1 (0.9)	100 (1.2)	281 (1.2)	9 (2.8)	272 (1.2)	175 (1.1)	16 (4.9)	159 (1.0)	64 (1.7)	0 (0.0)	64 (1.8)	7 (1.0)	0 (0.0)
		Data not available	4201 (90.1)	54 (85.7)	4147 (90.1)	N/A	N/A	N/A	N/A	N/A	N/A	183 (78.5)	1 (3.3)	182 (79.1)	94 (68.6)	2 (66.7)	92 (68.7)	81 (45.3)	8 (61.5)	73 (44.0)	332 (45.3)	9 (90.0)	323 (44.7)	1797 (94.7)	77 (96.3)	1720 (94.6)	1188 (77.5)	13 (68.4)	1175 (77.6)	3760 (77.1)	55 (53.9)	3705 (77.6)	5551 (78.3)	76 (67.9)	5475 (78.5)	6622 (79.9)	85 (78.7)	6537 (79.9)	17388 (76.9)	225 (70.5)	17163 (77.0)	13208 (83.2)	199 (60.7)	13009 (83.6)	2594 (70.5)	34 (72.3)	2560 (70.4)	596 (83.2)	5 (71.4)
	Systolic blood pressure, mmHg	n	1351	37	1314	N/A	N/A	N/A	N/A	N/A	N/A	43	1	42	57	2	55	172	10	162	727	10	717	692	41	651	552	9	543	2547	79	2468	2788	49	2739	3876	57	3819	8421	148	8273	5682	195	5487	1894	28	1866	428	3
		Mean ± SD	132.8 ± 21.34	127.6 ± 22.55	133.0 ± 21.30	N/A	N/A	N/A	N/A	N/A	N/A	135.9 ± 19.36	160.0 ± -	135.4 ± 19.22	130.8 ± 22.80	124.0 ± 2.83	131.0 ± 23.18	132.8 ± 19.18	139.5 ± 15.38	132.4 ± 19.36	129.4 ± 12.01	120.1 ± 15.16	129.5 ± 11.93	135.0 ± 19.00	135.8 ± 18.89	135.0 ± 19.02	134.4 ± 21.13	142.3 ± 12.89	134.3 ± 21.22	133.2 ± 19.18	133.3 ± 23.62	133.2 ± 19.03	133.3 ± 19.01	139.3 ± 18.98	133.2 ± 18.99	133.8 ± 18.08	132.9 ± 19.43	133.8 ± 18.06	132.8 ± 18.81	131.8 ± 19.40	132.8 ± 18.80	133.9 ± 18.88	135.4 ± 19.20	133.8 ± 18.87	134.0 ± 18.13	123.9 ± 24.53	134.1 ± 17.99	131.5 ± 17.35	125.0 ± 20.66
	Diastolic blood pressure, mmHg	n	1350	37	1313	N/A	N/A	N/A	N/A	N/A	N/A	43	1	42	57	2	55	172	10	162	727	10	717	691	41	650	551	9	542	2547	79	2468	2789	50	2739	3875	57	3818	8417	148	8269	5683	195	5488	1894	28	1866	428	3
		Mean ± SD	73.5 ± 13.63	71.9 ± 12.32	73.6 ± 13.67	N/A	N/A	N/A	N/A	N/A	N/A	72.0 ± 9.42	79.0 ± -	71.9 ± 9.47	74.1 ± 12.39	62.0 ± 5.66	74.5 ± 12.37	72.8 ± 11.50	74.4 ± 11.86	72.7 ± 11.50	74.2 ± 9.67	64.0 ± 9.04	74.3 ± 9.61	74.1 ± 11.56	74.0 ± 12.05	74.1 ± 11.54	73.5 ± 13.98	69.0 ± 12.41	73.6 ± 14.00	73.7 ± 12.43	72.3 ± 14.51	73.7 ± 12.35	73.4 ± 12.89	78.1 ± 13.77	73.3 ± 12.86	73.8 ± 11.65	74.1 ± 10.78	73.8 ± 11.67	74.7 ± 12.34	72.8 ± 13.04	74.7 ± 12.32	74.4 ± 12.27	75.8 ± 14.19	74.4 ± 12.19	74.5 ± 11.54	69.1 ± 11.61	74.6 ± 11.52	74.1 ± 12.05	76.3 ± 1.53
	HbA1c, %	n	3005	52	2953	N/A	N/A	N/A	N/A	N/A	N/A	134	3	131	11	0	11	142	11	131	47	1	46	1544	43	1501	1212	17	1195	2986	62	2924	4987	71	4916	5911	79	5832	16865	207	16658	10238	120	10118	2373	27	2346	577	3
		Mean ± SD	5.88 ± 0.798	5.98 ± 0.968	5.87 ± 0.794	N/A	N/A	N/A	N/A	N/A	N/A	6.46 ± 0.911	5.43 ± 0.058	6.48 ± 0.908	6.59 ± 1.480	- ± -	6.59 ± 1.480	5.82 ± 0.790	6.45 ± 1.271	5.77 ± 0.719	5.67 ± 0.558	5.90 ± -	5.66 ± 0.563	5.85 ± 0.762	5.90 ± 0.767	5.85 ± 0.762	6.02 ± 0.870	5.70 ± 0.389	6.03 ± 0.874	5.94 ± 0.690	6.46 ± 1.049	5.93 ± 0.676	5.93 ± 0.790	5.76 ± 0.894	5.93 ± 0.789	6.09 ± 1.016	6.45 ± 1.375	6.09 ± 1.009	5.91 ± 0.797	5.93 ± 0.930	5.91 ± 0.796	5.94 ± 0.804	6.05 ± 0.888	5.94 ± 0.803	5.83 ± 0.672	5.89 ± 0.717	5.82 ± 0.672	5.77 ± 0.655	5.37 ± 0.115
	Hb, g/dL	n	4540	60	4480	N/A	N/A	N/A	N/A	N/A	N/A	218	3	215	55	2	53	158	12	146	646	9	637	1784	59	1725	1359	19	1340	2152	27	2125	6307	96	6211	6795	95	6700	20147	295	19852	13989	275	13714	2737	25	2712	143	3
		Mean ± SD	12.83 ± 1.675	11.46 ± 2.026	12.85 ± 1.662	N/A	N/A	N/A	N/A	N/A	N/A	13.02 ± 1.564	11.87 ± 1.115	13.03 ± 1.566	12.99 ± 1.876	16.50 ± 0.283	12.86 ± 1.778	12.61 ± 1.666	12.84 ± 1.653	12.59 ± 1.672	13.85 ± 1.708	14.00 ± 2.099	13.84 ± 1.704	13.06 ± 1.698	12.82 ± 1.625	13.07 ± 1.700	12.90 ± 1.817	11.45 ± 2.917	12.92 ± 1.790	12.87 ± 1.788	11.86 ± 2.459	12.88 ± 1.775	13.05 ± 1.721	12.60 ± 2.440	13.05 ± 1.707	13.00 ± 1.754	12.50 ± 2.195	13.01 ± 1.747	13.13 ± 1.708	12.98 ± 2.091	13.13 ± 1.702	13.16 ± 1.691	13.33 ± 2.121	13.16 ± 1.681	12.80 ± 1.697	12.82 ± 2.234	12.80 ± 1.692	12.80 ± 1.735	11.80 ± 0.200
	Serum albumin, g/dL	n	0	0	0	N/A	N/A	N/A	N/A	N/A	N/A	27	1	26	0	0	0	15	3	12	65	5	60	505	60	445	320	6	314	1775	21	1754	2044	43	2001	3092	43	3049	6147	129	6018	4563	100	4463	282	8	274	109	2
		Mean ± SD	- ± -	- ± -	- ± -	N/A	N/A	N/A	N/A	N/A	N/A	4.14 ± 0.384	4.40 ± -	4.13 ± 0.388	- ± -	- ± -	- ± -	3.53 ± 0.666	4.03 ± 0.473	3.41 ± 0.663	4.25 ± 0.264	4.06 ± 0.114	4.27 ± 0.267	4.04 ± 0.370	4.00 ± 0.331	4.04 ± 0.375	3.97 ± 0.514	3.37 ± 0.528	3.98 ± 0.507	4.18 ± 0.385	4.13 ± 0.526	4.19 ± 0.383	4.10 ± 0.435	4.06 ± 0.548	4.10 ± 0.433	4.09 ± 0.417	4.09 ± 0.537	4.09 ± 0.415	4.13 ± 0.404	4.14 ± 0.417	4.13 ± 0.403	4.15 ± 0.379	4.20 ± 0.367	4.15 ± 0.379	3.95 ± 0.498	3.91 ± 0.587	3.95 ± 0.497	4.09 ± 0.355	4.00 ± 0.141
	Serum calcium, mg/dL	n	598	1	597	N/A	N/A	N/A	N/A	N/A	N/A	15	1	14	0	0	0	10	3	7	18	3	15	164	8	156	71	2	69	655	10	645	1053	12	1041	540	27	513	2157	34	2123	1018	37	981	283	9	274	11	0
		Mean ± SD	9.21 ± 0.376	9.10 ± -	9.21 ± 0.377	N/A	N/A	N/A	N/A	N/A	N/A	9.12 ± 0.375	9.40 ± -	9.10 ± 0.380	- ± -	- ± -	- ± -	8.84 ± 0.527	9.03 ± 0.115	8.76 ± 0.621	9.12 ± 0.515	9.03 ± 0.493	9.13 ± 0.534	9.27 ± 0.469	9.55 ± 0.641	9.25 ± 0.456	9.17 ± 0.590	10.05 ± 1.485	9.14 ± 0.549	9.17 ± 0.490	9.44 ± 0.566	9.17 ± 0.488	9.21 ± 0.528	9.22 ± 0.626	9.21 ± 0.528	9.09 ± 0.463	9.08 ± 0.366	9.09 ± 0.468	9.18 ± 0.477	9.21 ± 0.559	9.18 ± 0.476	9.21 ± 0.440	9.19 ± 0.454	9.21 ± 0.440	9.18 ± 0.448	9.20 ± 0.624	9.18 ± 0.442	9.22 ± 0.328	- ± -
	CKD stage by eGFR, mL/min per 1.73 m2	n	4660	63	4597	N/A	N/A	N/A	N/A	N/A	N/A	226	3	223	43	2	41	171	13	158	507	8	499	1895	79	1816	1527	19	1508	4795	93	4702	7005	106	6899	7348	100	7248	22241	315	21926	15661	327	15334	3664	47	3617	716	7
		Mean ± SD	49.05 ± 9.193	40.56 ± 11.790	49.17 ± 9.099	N/A	N/A	N/A	N/A	N/A	N/A	49.86 ± 8.487	46.68 ± 10.556	49.90 ± 8.477	63.45 ± 21.462	73.10 ± 31.218	62.97 ± 21.317	48.80 ± 11.833	46.45 ± 8.982	49.00 ± 12.039	59.77 ± 18.058	48.78 ± 17.682	59.95 ± 18.026	50.71 ± 9.108	47.20 ± 10.615	50.87 ± 9.009	48.75 ± 9.372	38.82 ± 11.699	48.88 ± 9.276	50.06 ± 10.554	46.35 ± 20.239	50.14 ± 10.261	50.54 ± 10.230	47.85 ± 16.454	50.58 ± 10.101	49.80 ± 9.914	43.82 ± 14.329	49.88 ± 9.815	50.04 ± 9.596	44.63 ± 11.066	50.12 ± 9.551	49.94 ± 10.484	50.01 ± 17.833	49.94 ± 10.271	52.42 ± 11.448	41.44 ± 11.138	52.56 ± 11.384	49.40 ± 8.471	37.69 ± 8.198
		G1 (≥90)	2 (0.0)	0 (0.0)	2 (0.0)	N/A	N/A	N/A	N/A	N/A	N/A	0 (0.0)	0 (0.0)	0 (0.0)	5 (3.6)	1 (33.3)	4 (3.0)	1 (0.6)	0 (0.0)	1 (0.6)	39 (5.3)	0 (0.0)	39 (5.4)	5 (0.3)	0 (0.0)	5 (0.3)	0 (0.0)	0 (0.0)	0 (0.0)	24 (0.5)	3 (2.9)	21 (0.4)	42 (0.6)	3 (2.7)	39 (0.6)	23 (0.3)	1 (0.9)	22 (0.3)	63 (0.3)	0 (0.0)	63 (0.3)	68 (0.4)	13 (4.0)	55 (0.4)	36 (1.0)	0 (0.0)	36 (1.0)	0 (0.0)	0 (0.0)
		G2 (≥60–90)	8 (0.2)	0 (0.0)	8 (0.2)	N/A	N/A	N/A	N/A	N/A	N/A	1 (0.4)	0 (0.0)	1 (0.4)	18 (13.1)	0 (0.0)	18 (13.4)	3 (1.7)	0 (0.0)	3 (1.8)	98 (13.4)	1 (10.0)	97 (13.4)	7 (0.4)	0 (0.0)	7 (0.4)	4 (0.3)	0 (0.0)	4 (0.3)	156 (3.2)	6 (5.9)	150 (3.1)	132 (1.9)	8 (7.1)	124 (1.8)	116 (1.4)	3 (2.8)	113 (1.4)	307 (1.4)	6 (1.9)	301 (1.4)	278 (1.8)	30 (9.1)	248 (1.6)	370 (10.1)	1 (2.1)	369 (10.2)	0 (0.0)	0 (0.0)
		G3a (≥45–60)	3429 (73.5)	25 (39.7)	3404 (74.0)	N/A	N/A	N/A	N/A	N/A	N/A	170 (73.0)	2 (66.7)	168 (73.0)	13 (9.5)	1 (33.3)	12 (9.0)	120 (67.0)	8 (61.5)	112 (67.5)	297 (40.5)	3 (30.0)	294 (40.7)	1481 (78.0)	54 (67.5)	1427 (78.5)	1101 (71.8)	6 (31.6)	1095 (72.3)	3432 (70.4)	38 (37.3)	3394 (71.1)	5229 (73.8)	49 (43.8)	5180 (74.3)	5415 (65.4)	45 (41.7)	5370 (65.7)	16601 (73.4)	165 (51.7)	16436 (73.7)	11570 (72.9)	173 (52.7)	11397 (73.3)	2530 (68.7)	20 (42.6)	2510 (69.1)	527 (73.6)	1 (14.3)
		G3b (≥30–45)	987 (21.2)	25 (39.7)	962 (20.9)	N/A	N/A	N/A	N/A	N/A	N/A	45 (19.3)	1 (33.3)	44 (19.1)	4 (2.9)	0 (0.0)	4 (3.0)	33 (18.4)	4 (30.8)	29 (17.5)	65 (8.9)	3 (30.0)	62 (8.6)	335 (17.7)	19 (23.8)	316 (17.4)	341 (22.2)	8 (42.1)	333 (22.0)	958 (19.7)	27 (26.5)	931 (19.5)	1339 (18.9)	36 (32.1)	1303 (18.7)	1493 (18.0)	34 (31.5)	1459 (17.8)	4422 (19.6)	107 (33.5)	4315 (19.4)	3059 (19.3)	82 (25.0)	2977 (19.1)	600 (16.3)	15 (31.9)	585 (16.1)	160 (22.3)	5 (71.4)
		G4 (≥15–30)	218 (4.7)	12 (19.0)	206 (4.5)	N/A	N/A	N/A	N/A	N/A	N/A	10 (4.3)	0 (0.0)	10 (4.3)	3 (2.2)	0 (0.0)	3 (2.2)	14 (7.8)	1 (7.7)	13 (7.8)	8 (1.1)	1 (10.0)	7 (1.0)	61 (3.2)	4 (5.0)	57 (3.1)	76 (5.0)	5 (26.3)	71 (4.7)	212 (4.3)	17 (16.7)	195 (4.1)	229 (3.2)	8 (7.1)	221 (3.2)	275 (3.3)	14 (13.0)	261 (3.2)	773 (3.4)	32 (10.0)	741 (3.3)	543 (3.4)	27 (8.2)	516 (3.3)	123 (3.3)	11 (23.4)	112 (3.1)	28 (3.9)	1 (14.3)
		G5 (<15)	16 (0.3)	1 (1.6)	15 (0.3)	N/A	N/A	N/A	N/A	N/A	N/A	0 (0.0)	0 (0.0)	0 (0.0)	0 (0.0)	0 (0.0)	0 (0.0)	0 (0.0)	0 (0.0)	0 (0.0)	0 (0.0)	0 (0.0)	0 (0.0)	6 (0.3)	2 (2.5)	4 (0.2)	5 (0.3)	0 (0.0)	5 (0.3)	13 (0.3)	2 (2.0)	11 (0.2)	34 (0.5)	2 (1.8)	32 (0.5)	26 (0.3)	3 (2.8)	23 (0.3)	75 (0.3)	5 (1.6)	70 (0.3)	143 (0.9)	2 (0.6)	141 (0.9)	5 (0.1)	0 (0.0)	5 (0.1)	1 (0.1)	0 (0.0)
		Data not available	4 (0.1)	0 (0.0)	4 (0.1)	N/A	N/A	N/A	N/A	N/A	N/A	7 (3.0)	0 (0.0)	7 (3.0)	94 (68.6)	1 (33.3)	93 (69.4)	8 (4.5)	0 (0.0)	8 (4.8)	226 (30.8)	2 (20.0)	224 (31.0)	3 (0.2)	1 (1.3)	2 (0.1)	6 (0.4)	0 (0.0)	6 (0.4)	79 (1.6)	9 (8.8)	70 (1.5)	80 (1.1)	6 (5.4)	74 (1.1)	938 (11.3)	8 (7.4)	930 (11.4)	369 (1.6)	4 (1.3)	365 (1.6)	219 (1.4)	1 (0.3)	218 (1.4)	17 (0.5)	0 (0.0)	17 (0.5)	0 (0.0)	0 (0.0)
	UPCR, g/gCr	n	0	0	0	N/A	N/A	N/A	N/A	N/A	N/A	7	0	7	0	0	0	0	0	0	159	4	155	13	5	8	5	1	4	87	5	82	9	0	9	40	0	40	160	6	154	89	15	74	0	0	0	0	0
		Median	-	-	-	N/A	N/A	N/A	N/A	N/A	N/A	0.1500	-	0.1500	-	-	-	-	-	-	0.4800	0.8100	0.4500	0.1100	0.1000	0.5050	0.2900	0.0800	0.5400	0.2800	0.0300	0.3100	0.0600	-	0.0600	0.7300	-	0.7300	0.3500	1.0150	0.3419	0.3634	0.1333	0.3967	-	-	-	-	-
		Q1, Q3	-, -	-, -	-, -	N/A	N/A	N/A	N/A	N/A	N/A	0.0900, 0.2100	-, -	0.0900, 0.2100	-, -	-, -	-, -	-, -	-, -	-, -	0.2400, 0.8100	0.7500, 1.4250	0.2300, 0.8100	0.0700, 0.5300	0.0500, 0.1100	0.0850, 1.0000	0.0800, 0.7900	0.0800, 0.0800	0.1700, 1.9600	0.1500, 0.5000	0.0200, 0.0600	0.1700, 0.5000	0.0500, 0.1400	-, -	0.0500, 0.1400	0.2550, 1.6000	-, -	0.2550, 1.6000	0.1650, 0.8289	0.4200, 2.2500	0.1600, 0.7767	0.1599, 0.7012	0.0500, 0.5764	0.1734, 0.7176	-, -	-, -	-, -	-, -	-, -
		A1 (<0.15)	0 (0.0)	0 (0.0)	0 (0.0)	N/A	N/A	N/A	N/A	N/A	N/A	3 (1.3)	0 (0.0)	3 (1.3)	0 (0.0)	0 (0.0)	0 (0.0)	0 (0.0)	0 (0.0)	0 (0.0)	7 (1.0)	0 (0.0)	7 (1.0)	8 (0.4)	5 (6.3)	3 (0.2)	2 (0.1)	1 (5.3)	1 (0.1)	21 (0.4)	4 (3.9)	17 (0.4)	7 (0.1)	0 (0.0)	7 (0.1)	2 (0.0)	0 (0.0)	2 (0.0)	34 (0.2)	0 (0.0)	34 (0.2)	22 (0.1)	8 (2.4)	14 (0.1)	0 (0.0)	0 (0.0)	0 (0.0)	0 (0.0)	0 (0.0)
		A2 (≥0.15–0.50)	0 (0.0)	0 (0.0)	0 (0.0)	N/A	N/A	N/A	N/A	N/A	N/A	4 (1.7)	0 (0.0)	4 (1.7)	0 (0.0)	0 (0.0)	0 (0.0)	0 (0.0)	0 (0.0)	0 (0.0)	75 (10.2)	0 (0.0)	75 (10.4)	1 (0.1)	0 (0.0)	1 (0.1)	1 (0.1)	0 (0.0)	1 (0.1)	41 (0.8)	0 (0.0)	41 (0.9)	0 (0.0)	0 (0.0)	0 (0.0)	14 (0.2)	0 (0.0)	14 (0.2)	66 (0.3)	2 (0.6)	64 (0.3)	31 (0.2)	3 (0.9)	28 (0.2)	0 (0.0)	0 (0.0)	0 (0.0)	0 (0.0)	0 (0.0)
		A3 (≥0.15)	0 (0.0)	0 (0.0)	0 (0.0)	N/A	N/A	N/A	N/A	N/A	N/A	0 (0.0)	0 (0.0)	0 (0.0)	0 (0.0)	0 (0.0)	0 (0.0)	0 (0.0)	0 (0.0)	0 (0.0)	77 (10.5)	4 (40.0)	73 (10.1)	4 (0.2)	0 (0.0)	4 (0.2)	2 (0.1)	0 (0.0)	2 (0.1)	25 (0.5)	1 (1.0)	24 (0.5)	2 (0.0)	0 (0.0)	2 (0.0)	24 (0.3)	0 (0.0)	24 (0.3)	60 (0.3)	4 (1.3)	56 (0.3)	36 (0.2)	4 (1.2)	32 (0.2)	0 (0.0)	0 (0.0)	0 (0.0)	0 (0.0)	0 (0.0)
		Data not available	4664 (100.0)	63 (100.0)	4601 (100.0)	N/A	N/A	N/A	N/A	N/A	N/A	226 (97.0)	3 (100.0)	223 (97.0)	137 (100.0)	3 (100.0)	134 (100.0)	179 (100.0)	13 (100.0)	166 (100.0)	574 (78.3)	6 (60.0)	568 (78.6)	1885 (99.3)	75 (93.8)	1810 (99.6)	1528 (99.7)	18 (94.7)	1510 (99.7)	4787 (98.2)	97 (95.1)	4690 (98.3)	7076 (99.9)	112 (100.0)	6964 (99.9)	8246 (99.5)	108 (100.0)	8138 (99.5)	22450 (99.3)	313 (98.1)	22137 (99.3)	15791 (99.4)	313 (95.4)	15478 (99.5)	3681 (100.0)	47 (100.0)	3634 (100.0)	716 (100.0)	7 (100.0)
	UACR, mg/gCr	n	0	0	0	N/A	N/A	N/A	N/A	N/A	N/A	0	0	0	0	0	0	0	0	0	285	1	284	0	0	0	2	0	2	63	4	59	23	5	18	15	10	5	101	32	69	257	116	141	775	1	774	0	0
		Median	-	-	-	N/A	N/A	N/A	N/A	N/A	N/A	-	-	-	-	-	-	-	-	-	59.50	197.00	59.40	-	-	-	97.60	-	97.60	44.50	120.75	41.10	33.10	124.40	24.30	54.60	32.20	68.60	24.80	23.90	24.80	31.50	67.00	15.00	27.80	6.00	28.00	-	-
		Q1, Q3	-, -	-, -	-, -	N/A	N/A	N/A	N/A	N/A	N/A	-, -	-, -	-, -	-, -	-, -	-, -	-, -	-, -	-, -	39.80, 93.50	197.00, 197.00	39.75, 93.40	-, -	-, -	-, -	77.90, 117.30	-, -	77.90, 117.30	9.60, 125.30	42.55, 260.65	9.60, 100.10	12.20, 124.40	46.90, 144.80	10.90, 60.90	10.50, 85.60	9.10, 61.80	66.30, 196.40	6.70, 112.40	6.45, 96.35	7.30, 126.00	9.80, 124.80	25.90, 179.70	6.60, 57.00	11.30, 52.10	6.00, 6.00	11.40, 52.10	-, -	-, -
		A1 (<30)	0 (0.0)	0 (0.0)	0 (0.0)	N/A	N/A	N/A	N/A	N/A	N/A	0 (0.0)	0 (0.0)	0 (0.0)	0 (0.0)	0 (0.0)	0 (0.0)	0 (0.0)	0 (0.0)	0 (0.0)	21 (2.9)	0 (0.0)	21 (2.9)	0 (0.0)	0 (0.0)	0 (0.0)	0 (0.0)	0 (0.0)	0 (0.0)	22 (0.5)	0 (0.0)	22 (0.5)	10 (0.1)	0 (0.0)	10 (0.1)	4 (0.0)	4 (3.7)	0 (0.0)	57 (0.3)	17 (5.3)	40 (0.2)	125 (0.8)	30 (9.1)	95 (0.6)	392 (10.6)	1 (2.1)	391 (10.8)	0 (0.0)	0 (0.0)
		A2 (≥30–300)	0 (0.0)	0 (0.0)	0 (0.0)	N/A	N/A	N/A	N/A	N/A	N/A	0 (0.0)	0 (0.0)	0 (0.0)	0 (0.0)	0 (0.0)	0 (0.0)	0 (0.0)	0 (0.0)	0 (0.0)	257 (35.1)	1 (10.0)	256 (35.4)	0 (0.0)	0 (0.0)	0 (0.0)	2 (0.1)	0 (0.0)	2 (0.1)	35 (0.7)	3 (2.9)	32 (0.7)	9 (0.1)	4 (3.6)	5 (0.1)	10 (0.1)	6 (5.6)	4 (0.0)	32 (0.1)	11 (3.4)	21 (0.1)	104 (0.7)	67 (20.4)	37 (0.2)	355 (9.6)	0 (0.0)	355 (9.8)	0 (0.0)	0 (0.0)
		A3 (≥300)	0 (0.0)	0 (0.0)	0 (0.0)	N/A	N/A	N/A	N/A	N/A	N/A	0 (0.0)	0 (0.0)	0 (0.0)	0 (0.0)	0 (0.0)	0 (0.0)	0 (0.0)	0 (0.0)	0 (0.0)	7 (1.0)	0 (0.0)	7 (1.0)	0 (0.0)	0 (0.0)	0 (0.0)	0 (0.0)	0 (0.0)	0 (0.0)	6 (0.1)	1 (1.0)	5 (0.1)	4 (0.1)	1 (0.9)	3 (0.0)	1 (0.0)	0 (0.0)	1 (0.0)	12 (0.1)	4 (1.3)	8 (0.0)	28 (0.2)	19 (5.8)	9 (0.1)	28 (0.8)	0 (0.0)	28 (0.8)	0 (0.0)	0 (0.0)
		Data not available	4664 (100.0)	63 (100.0)	4601 (100.0)	N/A	N/A	N/A	N/A	N/A	N/A	233 (100.0)	3 (100.0)	230 (100.0)	137 (100.0)	3 (100.0)	134 (100.0)	179 (100.0)	13 (100.0)	166 (100.0)	448 (61.1)	9 (90.0)	439 (60.7)	1898 (100.0)	80 (100.0)	1818 (100.0)	1531 (99.9)	19 (100.0)	1512 (99.9)	4811 (98.7)	98 (96.1)	4713 (98.8)	7062 (99.7)	107 (95.5)	6955 (99.7)	8271 (99.8)	98 (90.7)	8173 (99.9)	22509 (99.6)	287 (90.0)	22222 (99.7)	15623 (98.4)	212 (64.6)	15411 (99.1)	2906 (78.9)	46 (97.9)	2860 (78.7)	716 (100.0)	7 (100.0)
	Urinalysis (qualitative)	n	38	2	36	N/A	N/A	N/A	N/A	N/A	N/A	13	0	13	125	3	122	24	2	22	0	0	0	45	14	31	64	0	64	286	34	249	218	14	204	1720	13	1707	1411	14	1397	860	18	842	1157	3	1154	0	0
		A1 (-)	24 (0.5)	1 (1.6)	23 (0.5)	N/A	N/A	N/A	N/A	N/A	N/A	5 (2.1)	0 (0.0)	5 (2.2)	3 (2.2)	0 (0.0)	3 (2.2)	4 (2.2)	0 (0.0)	4 (2.4)	0 (0.0)	0 (0.0)	0 (0.0)	20 (1.1)	8 (10.0)	12 (0.7)	44 (2.9)	0 (0.0)	44 (2.9)	130 (2.7)	9 (8.8)	121 (2.5)	40 (0.6)	4 (3.6)	36 (0.5)	532 (6.4)	2 (1.9)	530 (6.5)	706 (3.1)	8 (2.5)	698 (3.1)	389 (2.4)	6 (1.8)	383 (2.5)	775 (21.1)	2 (4.3)	773 (21.3)	0 (0.0)	0 (0.0)
		A2 (±)	3 (0.1)	0 (0.0)	3 (0.1)	N/A	N/A	N/A	N/A	N/A	N/A	5 (2.1)	0 (0.0)	5 (2.2)	63 (46.0)	1 (33.3)	62 (46.3)	9 (5.0)	2 (15.4)	7 (4.2)	0 (0.0)	0 (0.0)	0 (0.0)	10 (0.5)	4 (5.0)	6 (0.3)	6 (0.4)	0 (0.0)	6 (0.4)	76 (1.6)	11 (10.8)	65 (1.4)	89 (1.3)	8 (7.1)	81 (1.2)	492 (5.9)	2 (1.9)	490 (6.0)	319 (1.4)	5 (1.6)	314 (1.4)	241 (1.5)	3 (0.9)	238 (1.5)	242 (6.6)	0 (0.0)	242 (6.7)	0 (0.0)	0 (0.0)
		A3 (+ ~ 4+)	11 (0.2)	1 (1.6)	10 (0.2)	N/A	N/A	N/A	N/A	N/A	N/A	3 (1.3)	0 (0.0)	3 (1.3)	59 (43.1)	2 (66.7)	57 (42.5)	11 (6.1)	0 (0.0)	11 (6.6)	0 (0.0)	0 (0.0)	0 (0.0)	15 (0.8)	2 (2.5)	13 (0.7)	14 (0.9)	0 (0.0)	14 (0.9)	77 (1.6)	14 (13.7)	63 (1.3)	89 (1.3)	2 (1.8)	87 (1.2)	696 (8.4)	9 (8.3)	687 (8.4)	386 (1.7)	1 (0.3)	385 (1.7)	230 (1.4)	9 (2.7)	221 (1.4)	140 (3.8)	1 (2.1)	139 (3.8)	0 (0.0)	0 (0.0)
		Data not available	4626 (99.2)	61 (96.8)	4565 (99.2)	N/A	N/A	N/A	N/A	N/A	N/A	220 (94.4)	3 (100.0)	217 (94.3)	12 (8.8)	0 (0.0)	12 (9.0)	155 (86.6)	11 (84.6)	144 (86.7)	733 (100.0)	10 (100.0)	723 (100.0)	1853 (97.6)	66 (82.5)	1787 (98.3)	1469 (95.8)	19 (100.0)	1450 (95.8)	4591 (94.2)	68 (66.7)	4523 (94.8)	6867 (96.9)	98 (87.5)	6769 (97.1)	6566 (79.2)	95 (88.0)	6471 (79.1)	21199 (93.8)	305 (95.6)	20894 (93.7)	15020 (94.6)	310 (94.5)	14710 (94.6)	2524 (68.6)	44 (93.6)	2480 (68.2)	716 (100.0)	7 (100.0)
	Comorbidities	Type 1 diabetes	7 (0.2)	0 (0.0)	7 (0.2)	N/A	N/A	N/A	N/A	N/A	N/A	0 (0.0)	0 (0.0)	0 (0.0)	0 (0.0)	0 (0.0)	0 (0.0)	1 (0.6)	0 (0.0)	1 (0.6)	9 (1.2)	0 (0.0)	9 (1.2)	0 (0.0)	0 (0.0)	0 (0.0)	2 (0.1)	0 (0.0)	2 (0.1)	8 (0.2)	0 (0.0)	8 (0.2)	24 (0.3)	1 (0.9)	23 (0.3)	42 (0.5)	1 (0.9)	41 (0.5)	44 (0.2)	1 (0.3)	43 (0.2)	39 (0.2)	2 (0.6)	37 (0.2)	0 (0.0)	0 (0.0)	0 (0.0)	0 (0.0)	0 (0.0)
		Type 2 diabetes	2342 (50.2)	44 (69.8)	2298 (49.9)	N/A	N/A	N/A	N/A	N/A	N/A	108 (46.4)	1 (33.3)	107 (46.5)	15 (10.9)	2 (66.7)	13 (9.7)	54 (30.2)	9 (69.2)	45 (27.1)	614 (83.8)	9 (90.0)	605 (83.7)	407 (21.4)	19 (23.8)	388 (21.3)	589 (38.4)	8 (42.1)	581 (38.4)	1815 (37.2)	55 (53.9)	1760 (36.9)	1931 (27.3)	39 (34.8)	1892 (27.1)	3106 (37.5)	61 (56.5)	3045 (37.2)	8361 (37.0)	176 (55.2)	8185 (36.7)	6976 (43.9)	209 (63.7)	6767 (43.5)	2230 (60.6)	25 (53.2)	2205 (60.7)	230 (32.1)	1 (14.3)
		Hypertension	2778 (59.6)	49 (77.8)	2729 (59.3)	N/A	N/A	N/A	N/A	N/A	N/A	202 (86.7)	3 (100.0)	199 (86.5)	38 (27.7)	0 (0.0)	38 (28.4)	161 (89.9)	10 (76.9)	151 (91.0)	519 (70.8)	6 (60.0)	513 (71.0)	1443 (76.0)	60 (75.0)	1383 (76.1)	1189 (77.6)	18 (94.7)	1171 (77.3)	3623 (74.3)	78 (76.5)	3545 (74.3)	4590 (64.8)	80 (71.4)	4510 (64.7)	5267 (63.6)	92 (85.2)	5175 (63.3)	14384 (63.6)	216 (67.7)	14168 (63.6)	10247 (64.5)	241 (73.5)	10006 (64.3)	2992 (81.3)	36 (76.6)	2956 (81.3)	535 (74.7)	7 (100.0)
		Dyslipidemia	2477 (53.1)	34 (54.0)	2443 (53.1)	N/A	N/A	N/A	N/A	N/A	N/A	136 (58.4)	2 (66.7)	134 (58.3)	31 (22.6)	0 (0.0)	31 (23.1)	117 (65.4)	11 (84.6)	106 (63.9)	478 (65.2)	4 (40.0)	474 (65.6)	1140 (60.1)	46 (57.5)	1094 (60.2)	967 (63.1)	13 (68.4)	954 (63.0)	2805 (57.6)	55 (53.9)	2750 (57.6)	3768 (53.2)	60 (53.6)	3708 (53.2)	4368 (52.7)	65 (60.2)	4303 (52.6)	12477 (55.2)	177 (55.5)	12300 (55.2)	8736 (55.0)	208 (63.4)	8528 (54.8)	2276 (61.8)	26 (55.3)	2250 (61.9)	528 (73.7)	5 (71.4)
		Heart failure	833 (17.9)	30 (47.6)	803 (17.5)	N/A	N/A	N/A	N/A	N/A	N/A	26 (11.2)	1 (33.3)	25 (10.9)	8 (5.8)	0 (0.0)	8 (6.0)	45 (25.1)	4 (30.8)	41 (24.7)	14 (1.9)	1 (10.0)	13 (1.8)	381 (20.1)	10 (12.5)	371 (20.4)	360 (23.5)	6 (31.6)	354 (23.4)	760 (15.6)	13 (12.7)	747 (15.7)	1467 (20.7)	32 (28.6)	1435 (20.6)	1654 (20.0)	33 (30.6)	1621 (19.8)	4639 (20.5)	87 (27.3)	4552 (20.4)	2320 (14.6)	40 (12.2)	2280 (14.7)	2008 (54.6)	20 (42.6)	1988 (54.7)	155 (21.6)	2 (28.6)
		Coronary artery disease	747 (16.0)	18 (28.6)	729 (15.8)	N/A	N/A	N/A	N/A	N/A	N/A	26 (11.2)	1 (33.3)	25 (10.9)	1 (0.7)	0 (0.0)	1 (0.7)	28 (15.6)	0 (0.0)	28 (16.9)	86 (11.7)	2 (20.0)	84 (11.6)	313 (16.5)	7 (8.8)	306 (16.8)	283 (18.5)	5 (26.3)	278 (18.4)	834 (17.1)	11 (10.8)	823 (17.2)	925 (13.1)	23 (20.5)	902 (12.9)	1272 (15.4)	24 (22.2)	1248 (15.3)	3800 (16.8)	44 (13.8)	3756 (16.8)	2555 (16.1)	50 (15.2)	2505 (16.1)	1303 (35.4)	8 (17.0)	1295 (35.6)	108 (15.1)	1 (14.3)
		Myocardial infarction	68 (1.5)	3 (4.8)	65 (1.4)	N/A	N/A	N/A	N/A	N/A	N/A	6 (2.6)	1 (33.3)	5 (2.2)	0 (0.0)	0 (0.0)	0 (0.0)	1 (0.6)	0 (0.0)	1 (0.6)	7 (1.0)	1 (10.0)	6 (0.8)	47 (2.5)	1 (1.3)	46 (2.5)	42 (2.7)	1 (5.3)	41 (2.7)	107 (2.2)	2 (2.0)	105 (2.2)	183 (2.6)	8 (7.1)	175 (2.5)	215 (2.6)	5 (4.6)	210 (2.6)	630 (2.8)	11 (3.4)	619 (2.8)	403 (2.5)	13 (4.0)	390 (2.5)	273 (7.4)	1 (2.1)	272 (7.5)	17 (2.4)	0 (0.0)
		Angina pectoris	628 (13.5)	16 (25.4)	612 (13.3)	N/A	N/A	N/A	N/A	N/A	N/A	20 (8.6)	0 (0.0)	20 (8.7)	1 (0.7)	0 (0.0)	1 (0.7)	22 (12.3)	0 (0.0)	22 (13.3)	75 (10.2)	2 (20.0)	73 (10.1)	266 (14.0)	6 (7.5)	260 (14.3)	248 (16.2)	4 (21.1)	244 (16.1)	762 (15.6)	9 (8.8)	753 (15.8)	721 (10.2)	12 (10.7)	709 (10.2)	928 (11.2)	18 (16.7)	910 (11.1)	3150 (13.9)	35 (11.0)	3115 (14.0)	2082 (13.1)	35 (10.7)	2047 (13.2)	1225 (33.3)	8 (17.0)	1217 (33.5)	93 (13.0)	1 (14.3)
		Stroke	168 (3.6)	0 (0.0)	168 (3.7)	N/A	N/A	N/A	N/A	N/A	N/A	6 (2.6)	0 (0.0)	6 (2.6)	5 (3.6)	0 (0.0)	5 (3.7)	25 (14.0)	0 (0.0)	25 (15.1)	49 (6.7)	1 (10.0)	48 (6.6)	248 (13.1)	0 (0.0)	248 (13.6)	275 (17.9)	1 (5.3)	274 (18.1)	143 (2.9)	5 (4.9)	138 (2.9)	416 (5.9)	5 (4.5)	411 (5.9)	554 (6.7)	7 (6.5)	547 (6.7)	1359 (6.0)	19 (6.0)	1340 (6.0)	833 (5.2)	15 (4.6)	818 (5.3)	368 (10.0)	3 (6.4)	365 (10.0)	314 (43.9)	2 (28.6)
		Peripheral vascular disease	319 (6.8)	2 (3.2)	317 (6.9)	N/A	N/A	N/A	N/A	N/A	N/A	3 (1.3)	0 (0.0)	3 (1.3)	1 (0.7)	0 (0.0)	1 (0.7)	12 (6.7)	0 (0.0)	12 (7.2)	40 (5.5)	1 (10.0)	39 (5.4)	60 (3.2)	3 (3.8)	57 (3.1)	94 (6.1)	2 (10.5)	92 (6.1)	357 (7.3)	7 (6.9)	350 (7.3)	470 (6.6)	18 (16.1)	452 (6.5)	769 (9.3)	10 (9.3)	759 (9.3)	1553 (6.9)	29 (9.1)	1524 (6.8)	1639 (10.3)	17 (5.2)	1622 (10.4)	283 (7.7)	4 (8.5)	279 (7.7)	55 (7.7)	0 (0.0)
		Atrial fibrillation	285 (6.1)	6 (9.5)	279 (6.1)	N/A	N/A	N/A	N/A	N/A	N/A	13 (5.6)	0 (0.0)	13 (5.7)	5 (3.6)	0 (0.0)	5 (3.7)	30 (16.8)	3 (23.1)	27 (16.3)	38 (5.2)	0 (0.0)	38 (5.3)	205 (10.8)	6 (7.5)	199 (10.9)	160 (10.4)	1 (5.3)	159 (10.5)	470 (9.6)	6 (5.9)	464 (9.7)	543 (7.7)	8 (7.1)	535 (7.7)	542 (6.5)	12 (11.1)	530 (6.5)	1917 (8.5)	33 (10.3)	1884 (8.5)	1299 (8.2)	21 (6.4)	1278 (8.2)	667 (18.1)	7 (14.9)	660 (18.2)	47 (6.6)	1 (14.3)
	Medications	Active vitamin D drug	430 (9.2)	1 (1.6)	429 (9.3)	N/A	N/A	N/A	N/A	N/A	N/A	9 (3.9)	0 (0.0)	9 (3.9)	1 (0.7)	0 (0.0)	1 (0.7)	6 (3.4)	0 (0.0)	6 (3.6)	5 (0.7)	0 (0.0)	5 (0.7)	109 (5.7)	8 (10.0)	101 (5.6)	134 (8.7)	2 (10.5)	132 (8.7)	378 (7.8)	1 (1.0)	377 (7.9)	661 (9.3)	11 (9.8)	650 (9.3)	517 (6.2)	8 (7.4)	509 (6.2)	1564 (6.9)	9 (2.8)	1555 (7.0)	1123 (7.1)	11 (3.4)	1112 (7.2)	174 (4.7)	3 (6.4)	171 (4.7)	32 (4.5)	1 (14.3)
		RAS inhibitor	1720 (36.9)	32 (50.8)	1688 (36.7)	N/A	N/A	N/A	N/A	N/A	N/A	123 (52.8)	3 (100.0)	120 (52.2)	35 (25.5)	0 (0.0)	35 (26.1)	119 (66.5)	10 (76.9)	109 (65.7)	412 (56.2)	3 (30.0)	409 (56.6)	953 (50.2)	48 (60.0)	905 (49.8)	790 (51.5)	12 (63.2)	778 (51.4)	2042 (41.9)	42 (41.2)	2000 (41.9)	2825 (39.9)	59 (52.7)	2766 (39.7)	2985 (36.0)	57 (52.8)	2928 (35.8)	8235 (36.4)	133 (41.7)	8102 (36.3)	5432 (34.2)	158 (48.2)	5274 (33.9)	1337 (36.3)	24 (51.1)	1313 (36.1)	269 (37.6)	4 (57.1)
		Beta blocker	435 (9.3)	10 (15.9)	425 (9.2)	N/A	N/A	N/A	N/A	N/A	N/A	36 (15.5)	1 (33.3)	35 (15.2)	3 (2.2)	0 (0.0)	3 (2.2)	36 (20.1)	1 (7.7)	35 (21.1)	86 (11.7)	1 (10.0)	85 (11.8)	348 (18.3)	10 (12.5)	338 (18.6)	236 (15.4)	4 (21.1)	232 (15.3)	639 (13.1)	10 (9.8)	629 (13.2)	761 (10.7)	15 (13.4)	746 (10.7)	733 (8.8)	16 (14.8)	717 (8.8)	2592 (11.5)	48 (15.0)	2544 (11.4)	1631 (10.3)	33 (10.1)	1598 (10.3)	422 (11.5)	7 (14.9)	415 (11.4)	76 (10.6)	0 (0.0)
		Calcium channel blocker	1835 (39.3)	37 (58.7)	1798 (39.1)	N/A	N/A	N/A	N/A	N/A	N/A	156 (67.0)	1 (33.3)	155 (67.4)	21 (15.3)	0 (0.0)	21 (15.7)	113 (63.1)	8 (61.5)	105 (63.3)	338 (46.1)	3 (30.0)	335 (46.3)	1025 (54.0)	43 (53.8)	982 (54.0)	793 (51.7)	11 (57.9)	782 (51.7)	2007 (41.2)	41 (40.2)	1966 (41.2)	2962 (41.8)	50 (44.6)	2912 (41.8)	2977 (35.9)	62 (57.4)	2915 (35.6)	8327 (36.8)	113 (35.4)	8214 (36.8)	5700 (35.9)	142 (43.3)	5558 (35.7)	1682 (45.7)	24 (51.1)	1658 (45.6)	269 (37.6)	4 (57.1)
		Diuretic	701 (15.0)	19 (30.2)	682 (14.8)	N/A	N/A	N/A	N/A	N/A	N/A	44 (18.9)	1 (33.3)	43 (18.7)	8 (5.8)	0 (0.0)	8 (6.0)	61 (34.1)	7 (53.8)	54 (32.5)	57 (7.8)	0 (0.0)	57 (7.9)	410 (21.6)	18 (22.5)	392 (21.6)	295 (19.2)	4 (21.1)	291 (19.2)	735 (15.1)	19 (18.6)	716 (15.0)	1045 (14.7)	28 (25.0)	1017 (14.6)	1128 (13.6)	26 (24.1)	1102 (13.5)	2779 (12.3)	54 (16.9)	2725 (12.2)	1793 (11.3)	38 (11.6)	1755 (11.3)	495 (13.4)	13 (27.7)	482 (13.3)	70 (9.8)	2 (28.6)
		Statin	1355 (29.1)	18 (28.6)	1337 (29.1)	N/A	N/A	N/A	N/A	N/A	N/A	93 (39.9)	1 (33.3)	92 (40.0)	14 (10.2)	0 (0.0)	14 (10.4)	73 (40.8)	7 (53.8)	66 (39.8)	386 (52.7)	2 (20.0)	384 (53.1)	613 (32.3)	24 (30.0)	589 (32.4)	655 (42.7)	9 (47.4)	646 (42.7)	1425 (29.2)	22 (21.6)	1403 (29.4)	2224 (31.4)	27 (24.1)	2197 (31.5)	2175 (26.2)	31 (28.7)	2144 (26.2)	6641 (29.4)	95 (29.8)	6546 (29.4)	4600 (29.0)	114 (34.8)	4486 (28.8)	1021 (27.7)	11 (23.4)	1010 (27.8)	193 (27.0)	2 (28.6)
		DPP-4 inhibitor	541 (11.6)	15 (23.8)	526 (11.4)	N/A	N/A	N/A	N/A	N/A	N/A	63 (27.0)	0 (0.0)	63 (27.4)	2 (1.5)	1 (33.3)	1 (0.7)	19 (10.6)	2 (15.4)	17 (10.2)	494 (67.4)	4 (40.0)	490 (67.8)	163 (8.6)	11 (13.8)	152 (8.4)	277 (18.1)	3 (15.8)	274 (18.1)	694 (14.2)	27 (26.5)	667 (14.0)	930 (13.1)	22 (19.6)	908 (13.0)	1378 (16.6)	29 (26.9)	1349 (16.5)	2501 (11.1)	61 (19.1)	2440 (10.9)	2119 (13.3)	133 (40.5)	1986 (12.8)	330 (9.0)	10 (21.3)	320 (8.8)	60 (8.4)	1 (14.3)
		SGLT2 inhibitor	352 (7.5)	9 (14.3)	343 (7.5)	N/A	N/A	N/A	N/A	N/A	N/A	31 (13.3)	0 (0.0)	31 (13.5)	2 (1.5)	1 (33.3)	1 (0.7)	14 (7.8)	1 (7.7)	13 (7.8)	423 (57.7)	3 (30.0)	420 (58.1)	106 (5.6)	7 (8.8)	99 (5.4)	178 (11.6)	1 (5.3)	177 (11.7)	452 (9.3)	16 (15.7)	436 (9.1)	596 (8.4)	17 (15.2)	579 (8.3)	864 (10.4)	18 (16.7)	846 (10.3)	1750 (7.7)	53 (16.6)	1697 (7.6)	1338 (8.4)	87 (26.5)	1251 (8.0)	177 (4.8)	7 (14.9)	170 (4.7)	36 (5.0)	1 (14.3)
		GLP-1 RA	21 (0.5)	0 (0.0)	21 (0.5)	N/A	N/A	N/A	N/A	N/A	N/A	2 (0.9)	0 (0.0)	2 (0.9)	3 (2.2)	1 (33.3)	2 (1.5)	1 (0.6)	0 (0.0)	1 (0.6)	52 (7.1)	2 (20.0)	50 (6.9)	9 (0.5)	1 (1.3)	8 (0.4)	11 (0.7)	0 (0.0)	11 (0.7)	43 (0.9)	4 (3.9)	39 (0.8)	35 (0.5)	0 (0.0)	35 (0.5)	119 (1.4)	1 (0.9)	118 (1.4)	156 (0.7)	7 (2.2)	149 (0.7)	137 (0.9)	15 (4.6)	122 (0.8)	5 (0.1)	0 (0.0)	5 (0.1)	1 (0.1)	0 (0.0)
		Biguanide	224 (4.8)	3 (4.8)	221 (4.8)	N/A	N/A	N/A	N/A	N/A	N/A	40 (17.2)	0 (0.0)	40 (17.4)	1 (0.7)	0 (0.0)	1 (0.7)	7 (3.9)	0 (0.0)	7 (4.2)	316 (43.1)	1 (10.0)	315 (43.6)	63 (3.3)	7 (8.8)	56 (3.1)	131 (8.5)	3 (15.8)	128 (8.5)	284 (5.8)	16 (15.7)	268 (5.6)	424 (6.0)	15 (13.4)	409 (5.9)	741 (8.9)	13 (12.0)	728 (8.9)	1139 (5.0)	34 (10.7)	1105 (5.0)	971 (6.1)	67 (20.4)	904 (5.8)	182 (4.9)	5 (10.6)	177 (4.9)	18 (2.5)	0 (0.0)
		Sulfonylurea	115 (2.5)	3 (4.8)	112 (2.4)	N/A	N/A	N/A	N/A	N/A	N/A	19 (8.2)	0 (0.0)	19 (8.3)	1 (0.7)	1 (33.3)	0 (0.0)	5 (2.8)	1 (7.7)	4 (2.4)	147 (20.1)	2 (20.0)	145 (20.1)	43 (2.3)	3 (3.8)	40 (2.2)	74 (4.8)	0 (0.0)	74 (4.9)	148 (3.0)	8 (7.8)	140 (2.9)	184 (2.6)	4 (3.6)	180 (2.6)	293 (3.5)	10 (9.3)	283 (3.5)	521 (2.3)	9 (2.8)	512 (2.3)	464 (2.9)	21 (6.4)	443 (2.8)	77 (2.1)	4 (8.5)	73 (2.0)	16 (2.2)	0 (0.0)
		Other oral glucose-lowering drug	103 (2.2)	6 (9.5)	97 (2.1)	N/A	N/A	N/A	N/A	N/A	N/A	15 (6.4)	0 (0.0)	15 (6.5)	4 (2.9)	2 (66.7)	2 (1.5)	7 (3.9)	1 (7.7)	6 (3.6)	232 (31.7)	2 (20.0)	230 (31.8)	65 (3.4)	1 (1.3)	64 (3.5)	97 (6.3)	0 (0.0)	97 (6.4)	199 (4.1)	11 (10.8)	188 (3.9)	200 (2.8)	3 (2.7)	197 (2.8)	385 (4.6)	8 (7.4)	377 (4.6)	534 (2.4)	10 (3.1)	524 (2.4)	541 (3.4)	36 (11.0)	505 (3.2)	102 (2.8)	1 (2.1)	101 (2.8)	7 (1.0)	1 (14.3)
		Insulin	84 (1.8)	3 (4.8)	81 (1.8)	N/A	N/A	N/A	N/A	N/A	N/A	3 (1.3)	0 (0.0)	3 (1.3)	2 (1.5)	0 (0.0)	2 (1.5)	4 (2.2)	1 (7.7)	3 (1.8)	44 (6.0)	0 (0.0)	44 (6.1)	18 (0.9)	0 (0.0)	18 (1.0)	22 (1.4)	0 (0.0)	22 (1.5)	100 (2.1)	7 (6.9)	93 (1.9)	84 (1.2)	1 (0.9)	83 (1.2)	313 (3.8)	9 (8.3)	304 (3.7)	248 (1.1)	11 (3.4)	237 (1.1)	310 (2.0)	27 (8.2)	283 (1.8)	23 (0.6)	2 (4.3)	21 (0.6)	7 (1.0)	0 (0.0)
	Data are n (%) or mean ± SD unless otherwise indicated. "N/A" indicates prefectures with less than 50 individuals who met the CKD diagnosis criteria.
	BMI, body mass index; CKD, chronic kidney disease; DPP-4, dipeptidyl peptidase-4; eGFR, estimated glomerular filtration rate; GLP-1RA, glucagon-like peptide-1 receptor agonist; Hb, hemoglobin; HbA1c, glycated hemoglobin; N/A, not applicable; Q1, first quartile; Q3, third quartile; RAS, renin angiotensin system; SD, standard deviation; SGLT2, sodium-glucose cotransporter-2; UACR, urine albumin-to-…
[truncated: 94 more columns]

## Sheet: Online Resource 19
	Online Resource 19. Demographics and characteristics of individuals who met the CKD referral criteria at the time of meeting the criteria stratified by clinic location
			Hokkaido			Aomori			Iwate			Miyagi			Akita			Yamagata			Fukushima			Ibaraki			Tochigi			Gunma			Saitama			Chiba			Tokyo			Kanagawa			Niigata			Toyama
			Total	With referral	Without referral	Total	With referral	Without referral	Total	With referral	Without referral	Total	With referral	Without referral	Total	With referral	Without referral	Total	With referral	Without referral	Total	With referral	Without referral	Total	With referral	Without referral	Total	With referral	Without referral	Total	With referral	Without referral	Total	With referral	Without referral	Total	With referral	Without referral	Total	With referral	Without referral	Total	With referral	Without referral	Total	With referral	Without referral	Total	With referral
	Age, years	n	3149	320	2829	N/A	N/A	N/A	N/A	N/A	N/A	138	20	118	570	50	520	291	28	263	451	60	391	1131	100	1031	1023	108	915	3313	377	2936	4588	526	4062	7212	602	6610	15 836	1801	14 035	10 131	1000	9131	2386	192	2194	419	40
		Mean ± SD	80.40 ± 11.947	81.07 ± 12.484	80.33 ± 11.885	N/A	N/A	N/A	N/A	N/A	N/A	79.84 ± 11.432	79.76 ± 13.105	79.86 ± 11.187	70.45 ± 17.122	71.78 ± 17.642	70.32 ± 17.083	83.51 ± 11.934	83.51 ± 12.139	83.51 ± 11.936	71.07 ± 13.163	70.51 ± 12.579	71.15 ± 13.264	78.68 ± 11.547	77.95 ± 10.870	78.75 ± 11.613	80.72 ± 10.925	81.95 ± 9.316	80.58 ± 11.095	76.21 ± 14.730	77.29 ± 15.271	76.07 ± 14.657	77.60 ± 13.091	78.01 ± 13.245	77.55 ± 13.072	75.34 ± 14.717	77.48 ± 13.513	75.14 ± 14.808	75.67 ± 15.547	75.69 ± 15.432	75.66 ± 15.562	77.01 ± 12.726	76.62 ± 13.296	77.06 ± 12.662	80.01 ± 11.021	79.55 ± 12.003	80.05 ± 10.933	80.67 ± 10.012	81.69 ± 10.073
	Female		2058 (65.4)	191 (59.7)	1867 (66.0)	N/A	N/A	N/A	N/A	N/A	N/A	73 (52.9)	12 (60.0)	61 (51.7)	274 (48.1)	16 (32.0)	258 (49.6)	182 (62.5)	14 (50.0)	168 (63.9)	210 (46.6)	28 (46.7)	182 (46.5)	630 (55.7)	40 (40.0)	590 (57.2)	560 (54.7)	54 (50.0)	506 (55.3)	1856 (56.0)	205 (54.4)	1651 (56.2)	2494 (54.4)	256 (48.7)	2238 (55.1)	3499 (48.5)	277 (46.0)	3222 (48.7)	8882 (56.1)	932 (51.7)	7950 (56.6)	5359 (52.9)	457 (45.7)	4902 (53.7)	1491 (62.5)	116 (60.4)	1375 (62.7)	252 (60.1)	19 (47.5)
	BMI, kg/m2	n	283	26	257	N/A	N/A	N/A	N/A	N/A	N/A	36	4	32	88	12	76	56	8	48	216	28	188	86	6	80	167	16	151	785	97	688	901	94	807	1001	83	918	2715	281	2434	1806	163	1643	712	76	636	65	6
		Mean ± SD	23.79 ± 4.307	25.62 ± 4.979	23.61 ± 4.200	N/A	N/A	N/A	N/A	N/A	N/A	24.17 ± 3.699	23.85 ± 2.370	24.21 ± 3.858	24.06 ± 3.947	23.53 ± 3.070	24.14 ± 4.078	23.86 ± 3.875	23.04 ± 3.183	23.99 ± 3.992	25.31 ± 3.843	25.39 ± 4.823	25.30 ± 3.691	23.77 ± 3.994	25.92 ± 5.070	23.61 ± 3.894	24.28 ± 3.944	24.43 ± 4.274	24.26 ± 3.923	23.97 ± 4.122	24.05 ± 4.879	23.96 ± 4.008	24.20 ± 4.149	23.44 ± 4.208	24.29 ± 4.135	24.26 ± 4.203	23.59 ± 4.310	24.32 ± 4.190	23.84 ± 4.097	23.61 ± 4.016	23.86 ± 4.107	24.24 ± 4.241	23.34 ± 4.213	24.33 ± 4.234	23.79 ± 3.828	23.26 ± 4.255	23.85 ± 3.773	23.07 ± 4.049	22.72 ± 2.078
		<18.5	26 (0.8)	1 (0.3)	25 (0.9)	N/A	N/A	N/A	N/A	N/A	N/A	3 (2.2)	0 (0.0)	3 (2.5)	6 (1.1)	0 (0.0)	6 (1.2)	5 (1.7)	0 (0.0)	5 (1.9)	7 (1.6)	2 (3.3)	5 (1.3)	6 (0.5)	0 (0.0)	6 (0.6)	7 (0.7)	2 (1.9)	5 (0.5)	50 (1.5)	10 (2.7)	40 (1.4)	60 (1.3)	9 (1.7)	51 (1.3)	76 (1.1)	10 (1.7)	66 (1.0)	214 (1.4)	29 (1.6)	185 (1.3)	118 (1.2)	19 (1.9)	99 (1.1)	56 (2.3)	12 (6.3)	44 (2.0)	10 (2.4)	0 (0.0)
		≧18.5–25.0	148 (4.7)	10 (3.1)	138 (4.9)	N/A	N/A	N/A	N/A	N/A	N/A	17 (12.3)	3 (15.0)	14 (11.9)	46 (8.1)	6 (12.0)	40 (7.7)	33 (11.3)	6 (21.4)	27 (10.3)	92 (20.4)	12 (20.0)	80 (20.5)	53 (4.7)	2 (2.0)	51 (4.9)	94 (9.2)	8 (7.4)	86 (9.4)	452 (13.6)	53 (14.1)	399 (13.6)	477 (10.4)	51 (9.7)	426 (10.5)	522 (7.2)	41 (6.8)	481 (7.3)	1517 (9.6)	154 (8.6)	1363 (9.7)	997 (9.8)	88 (8.8)	909 (10.0)	402 (16.8)	39 (20.3)	363 (16.5)	35 (8.4)	6 (15.0)
		≧25.0–30.0	83 (2.6)	9 (2.8)	74 (2.6)	N/A	N/A	N/A	N/A	N/A	N/A	14 (10.1)	1 (5.0)	13 (11.0)	30 (5.3)	6 (12.0)	24 (4.6)	15 (5.2)	2 (7.1)	13 (4.9)	96 (21.3)	9 (15.0)	87 (22.3)	22 (1.9)	3 (3.0)	19 (1.8)	50 (4.9)	5 (4.6)	45 (4.9)	219 (6.6)	23 (6.1)	196 (6.7)	280 (6.1)	28 (5.3)	252 (6.2)	312 (4.3)	28 (4.7)	284 (4.3)	776 (4.9)	83 (4.6)	693 (4.9)	511 (5.0)	46 (4.6)	465 (5.1)	204 (8.5)	21 (10.9)	183 (8.3)	16 (3.8)	0 (0.0)
		≧30.0	26 (0.8)	6 (1.9)	20 (0.7)	N/A	N/A	N/A	N/A	N/A	N/A	2 (1.4)	0 (0.0)	2 (1.7)	6 (1.1)	0 (0.0)	6 (1.2)	3 (1.0)	0 (0.0)	3 (1.1)	21 (4.7)	5 (8.3)	16 (4.1)	5 (0.4)	1 (1.0)	4 (0.4)	16 (1.6)	1 (0.9)	15 (1.6)	64 (1.9)	11 (2.9)	53 (1.8)	84 (1.8)	6 (1.1)	78 (1.9)	91 (1.3)	4 (0.7)	87 (1.3)	208 (1.3)	15 (0.8)	193 (1.4)	180 (1.8)	10 (1.0)	170 (1.9)	50 (2.1)	4 (2.1)	46 (2.1)	4 (1.0)	0 (0.0)
		Data not available	2866 (91.0)	294 (91.9)	2572 (90.9)	N/A	N/A	N/A	N/A	N/A	N/A	102 (73.9)	16 (80.0)	86 (72.9)	482 (84.6)	38 (76.0)	444 (85.4)	235 (80.8)	20 (71.4)	215 (81.7)	235 (52.1)	32 (53.3)	203 (51.9)	1045 (92.4)	94 (94.0)	951 (92.2)	856 (83.7)	92 (85.2)	764 (83.5)	2528 (76.3)	280 (74.3)	2248 (76.6)	3687 (80.4)	432 (82.1)	3255 (80.1)	6211 (86.1)	519 (86.2)	5692 (86.1)	13121 (82.9)	1520 (84.4)	11601 (82.7)	8325 (82.2)	837 (83.7)	7488 (82.0)	1674 (70.2)	116 (60.4)	1558 (71.0)	354 (84.5)	34 (85.0)
	Systolic blood pressure, mmHg	n	1049	132	917	N/A	N/A	N/A	N/A	N/A	N/A	36	5	31	122	15	107	282	24	258	432	58	374	506	38	468	397	48	349	1986	250	1736	1960	233	1727	2997	285	2712	5556	716	4840	4089	415	3674	1181	143	1038	250	27
		Mean ± SD	130.9 ± 23.17	132.3 ± 27.02	130.7 ± 22.57	N/A	N/A	N/A	N/A	N/A	N/A	130.4 ± 19.76	145.4 ± 32.65	128.0 ± 16.43	129.9 ± 22.47	130.1 ± 25.04	129.9 ± 22.22	133.0 ± 22.05	127.3 ± 26.26	133.5 ± 21.60	134.1 ± 18.95	143.6 ± 29.39	132.6 ± 16.33	134.4 ± 21.37	129.6 ± 25.45	134.8 ± 20.99	131.2 ± 22.48	125.6 ± 18.84	132.0 ± 22.85	134.3 ± 23.48	136.4 ± 27.71	134.0 ± 22.80	133.9 ± 23.15	132.1 ± 24.86	134.1 ± 22.91	132.1 ± 20.53	131.5 ± 23.83	132.1 ± 20.15	133.0 ± 21.64	133.1 ± 24.48	133.0 ± 21.19	135.2 ± 21.15	135.9 ± 21.90	135.1 ± 21.07	135.1 ± 20.85	136.4 ± 23.13	134.9 ± 20.52	129.2 ± 21.49	124.6 ± 26.27
	Diastolic blood pressure, mmHg	n	1049	132	917	N/A	N/A	N/A	N/A	N/A	N/A	35	5	30	122	15	107	282	24	258	432	58	374	506	38	468	396	48	348	1984	249	1735	1960	233	1727	2997	285	2712	5554	715	4839	4091	415	3676	1181	143	1038	250	27
		Mean ± SD	72.3 ± 13.90	71.3 ± 15.63	72.4 ± 13.64	N/A	N/A	N/A	N/A	N/A	N/A	72.9 ± 17.91	69.8 ± 23.21	73.4 ± 17.32	73.1 ± 14.51	74.3 ± 14.24	72.9 ± 14.60	74.4 ± 13.77	75.9 ± 17.33	74.2 ± 13.42	76.0 ± 12.91	80.2 ± 17.36	75.4 ± 11.98	73.5 ± 13.40	69.5 ± 15.80	73.8 ± 13.15	71.5 ± 14.50	70.1 ± 13.87	71.7 ± 14.59	74.6 ± 14.96	76.5 ± 17.49	74.3 ± 14.54	74.2 ± 15.52	73.4 ± 15.98	74.3 ± 15.46	72.9 ± 12.61	73.0 ± 15.29	72.9 ± 12.30	74.5 ± 14.07	74.4 ± 16.10	74.5 ± 13.74	75.1 ± 13.82	75.3 ± 14.89	75.1 ± 13.70	74.6 ± 13.29	75.9 ± 16.15	74.4 ± 12.85	71.6 ± 14.27	72.0 ± 14.87
	HbA1c, %	n	2439	281	2158	N/A	N/A	N/A	N/A	N/A	N/A	95	16	79	39	8	31	200	24	176	35	5	30	921	89	832	859	98	761	2215	284	1931	3336	412	2924	4537	422	4115	11222	1369	9853	6913	766	6147	1608	121	1487	360	35
		Mean ± SD	5.90 ± 0.870	5.92 ± 0.992	5.89 ± 0.854	N/A	N/A	N/A	N/A	N/A	N/A	6.10 ± 0.765	5.86 ± 0.888	6.14 ± 0.734	6.62 ± 2.167	8.65 ± 3.870	6.10 ± 1.038	5.92 ± 0.836	5.91 ± 0.842	5.92 ± 0.837	5.98 ± 0.944	5.56 ± 0.391	6.05 ± 0.994	5.94 ± 0.872	5.94 ± 1.156	5.94 ± 0.837	6.10 ± 1.014	6.31 ± 1.317	6.07 ± 0.966	6.13 ± 1.045	6.15 ± 1.207	6.12 ± 1.019	5.97 ± 0.941	5.95 ± 1.003	5.97 ± 0.932	6.20 ± 1.192	6.14 ± 1.303	6.20 ± 1.181	5.99 ± 0.994	6.06 ± 1.260	5.98 ± 0.950	5.99 ± 0.964	5.99 ± 1.199	5.99 ± 0.930	5.85 ± 0.749	5.93 ± 1.150	5.84 ± 0.706	5.84 ± 0.714	5.61 ± 0.505
	Hb, g/dL	n	2973	295	2678	N/A	N/A	N/A	N/A	N/A	N/A	129	19	110	221	36	185	226	25	201	381	55	326	1066	99	967	959	102	857	1546	175	1371	4007	471	3536	4790	463	4327	13409	1580	11829	9012	888	8124	1901	154	1747	94	14
		Mean ± SD	12.28 ± 1.843	11.90 ± 2.010	12.32 ± 1.819	N/A	N/A	N/A	N/A	N/A	N/A	12.37 ± 1.929	11.82 ± 2.476	12.46 ± 1.816	13.28 ± 2.092	12.93 ± 2.300	13.35 ± 2.049	12.11 ± 1.796	12.05 ± 1.520	12.11 ± 1.831	13.51 ± 1.985	13.52 ± 2.245	13.51 ± 1.942	12.51 ± 1.964	12.27 ± 2.587	12.53 ± 1.888	12.34 ± 1.984	11.90 ± 2.224	12.40 ± 1.948	12.51 ± 2.024	11.69 ± 2.195	12.61 ± 1.978	12.45 ± 1.978	11.95 ± 2.144	12.52 ± 1.946	12.55 ± 2.032	11.97 ± 2.362	12.61 ± 1.984	12.73 ± 1.932	12.40 ± 2.115	12.77 ± 1.901	12.80 ± 1.939	12.18 ± 2.150	12.87 ± 1.903	12.60 ± 1.850	12.41 ± 2.398	12.61 ± 1.793	12.29 ± 1.998	11.58 ± 2.607
	Serum albumin, g/dL	n	0	0	0	N/A	N/A	N/A	N/A	N/A	N/A	24	5	19	0	0	0	25	12	13	65	9	56	398	43	355	295	34	261	1020	105	915	1594	183	1411	2323	213	2110	4605	627	3978	3146	430	2716	192	20	172	64	6
		Mean ± SD	- ± -	- ± -	- ± -	N/A	N/A	N/A	N/A	N/A	N/A	4.03 ± 0.352	4.06 ± 0.371	4.03 ± 0.357	- ± -	- ± -	- ± -	3.40 ± 0.655	3.59 ± 0.611	3.22 ± 0.664	4.07 ± 0.538	3.92 ± 0.335	4.09 ± 0.563	3.92 ± 0.541	3.68 ± 0.641	3.95 ± 0.521	3.81 ± 0.568	3.62 ± 0.579	3.84 ± 0.563	4.05 ± 0.525	3.68 ± 0.678	4.09 ± 0.487	3.98 ± 0.567	3.71 ± 0.659	4.01 ± 0.545	3.96 ± 0.529	3.80 ± 0.648	3.98 ± 0.513	4.02 ± 0.502	3.86 ± 0.591	4.04 ± 0.481	4.05 ± 0.483	3.85 ± 0.606	4.08 ± 0.453	3.76 ± 0.577	3.57 ± 0.682	3.78 ± 0.562	4.04 ± 0.382	3.93 ± 0.497
	Serum calcium, mg/dL	n	239	10	229	N/A	N/A	N/A	N/A	N/A	N/A	13	6	7	0	0	0	18	9	9	15	5	10	146	12	134	74	9	65	563	91	472	662	89	573	373	27	346	1925	248	1677	813	93	720	176	16	160	2	1
		Mean ± SD	9.19 ± 0.454	9.38 ± 0.301	9.18 ± 0.458	N/A	N/A	N/A	N/A	N/A	N/A	8.96 ± 0.456	9.10 ± 0.518	8.84 ± 0.395	- ± -	- ± -	- ± -	8.55 ± 0.629	8.56 ± 0.428	8.54 ± 0.811	8.70 ± 1.093	8.90 ± 0.308	8.60 ± 1.335	9.30 ± 0.556	9.19 ± 0.533	9.31 ± 0.558	9.17 ± 0.718	8.97 ± 0.791	9.20 ± 0.710	9.14 ± 0.642	9.02 ± 0.825	9.16 ± 0.599	9.11 ± 0.744	8.92 ± 0.832	9.14 ± 0.725	9.07 ± 0.578	8.76 ± 0.850	9.09 ± 0.545	9.17 ± 0.634	9.09 ± 0.643	9.18 ± 0.632	9.26 ± 0.560	9.11 ± 0.569	9.28 ± 0.556	9.17 ± 0.585	9.26 ± 1.089	9.16 ± 0.513	9.95 ± 0.778	9.40 ± -
	CKD stage by eGFR, mL/min per 1.73 m2	n	3130	319	2811	N/A	N/A	N/A	N/A	N/A	N/A	133	19	114	202	37	165	233	27	206	331	49	282	1111	100	1011	1012	106	906	3164	370	2794	4428	505	3923	5166	494	4672	14569	1703	12866	9915	992	8923	2365	191	2174	419	40
		Mean ± SD	38.91 ± 9.613	36.46 ± 10.627	39.19 ± 9.453	N/A	N/A	N/A	N/A	N/A	N/A	40.99 ± 10.672	40.41 ± 11.543	41.09 ± 10.571	62.24 ± 24.927	66.45 ± 29.939	61.30 ± 23.662	47.48 ± 20.441	40.20 ± 16.679	48.43 ± 20.729	52.81 ± 22.317	55.49 ± 23.631	52.35 ± 22.091	40.76 ± 12.079	37.39 ± 10.536	41.10 ± 12.175	39.04 ± 10.235	35.67 ± 10.146	39.43 ± 10.179	43.26 ± 15.996	41.02 ± 18.460	43.55 ± 15.620	40.89 ± 13.477	37.29 ± 14.396	41.35 ± 13.285	42.04 ± 14.679	39.01 ± 14.781	42.36 ± 14.634	42.34 ± 14.549	40.10 ± 16.051	42.64 ± 14.313	41.97 ± 15.334	35.62 ± 18.592	42.68 ± 14.762	45.60 ± 12.982	41.83 ± 13.200	45.93 ± 12.914	39.13 ± 6.144	36.74 ± 9.031
		G1 (≥90)	13 (0.4)	1 (0.3)	12 (0.4)	N/A	N/A	N/A	N/A	N/A	N/A	1 (0.7)	0 (0.0)	1 (0.8)	29 (5.1)	9 (18.0)	20 (3.8)	14 (4.8)	1 (3.6)	13 (4.9)	21 (4.7)	2 (3.3)	19 (4.9)	9 (0.8)	0 (0.0)	9 (0.9)	3 (0.3)	0 (0.0)	3 (0.3)	93 (2.8)	16 (4.2)	77 (2.6)	76 (1.7)	5 (1.0)	71 (1.7)	89 (1.2)	8 (1.3)	81 (1.2)	295 (1.9)	33 (1.8)	262 (1.9)	194 (1.9)	17 (1.7)	177 (1.9)	15 (0.6)	0 (0.0)	15 (0.7)	0 (0.0)	0 (0.0)
		G2 (≥60–90)	44 (1.4)	5 (1.6)	39 (1.4)	N/A	N/A	N/A	N/A	N/A	N/A	5 (3.6)	1 (5.0)	4 (3.4)	66 (11.6)	11 (22.0)	55 (10.6)	30 (10.3)	1 (3.6)	29 (11.0)	50 (11.1)	14 (23.3)	36 (9.2)	42 (3.7)	2 (2.0)	40 (3.9)	20 (2.0)	1 (0.9)	19 (2.1)	205 (6.2)	23 (6.1)	182 (6.2)	172 (3.7)	21 (4.0)	151 (3.7)	287 (4.0)	20 (3.3)	267 (4.0)	813 (5.1)	103 (5.7)	710 (5.1)	589 (5.8)	47 (4.7)	542 (5.9)	204 (8.5)	12 (6.3)	192 (8.8)	0 (0.0)	0 (0.0)
		G3a (≥45–60)	28 (0.9)	4 (1.3)	24 (0.8)	N/A	N/A	N/A	N/A	N/A	N/A	2 (1.4)	0 (0.0)	2 (1.7)	43 (7.5)	6 (12.0)	37 (7.1)	26 (8.9)	0 (0.0)	26 (9.9)	89 (19.7)	12 (20.0)	77 (19.7)	37 (3.3)	3 (3.0)	34 (3.3)	36 (3.5)	2 (1.9)	34 (3.7)	231 (7.0)	22 (5.8)	209 (7.1)	102 (2.2)	7 (1.3)	95 (2.3)	338 (4.7)	28 (4.7)	310 (4.7)	798 (5.0)	97 (5.4)	701 (5.0)	600 (5.9)	49 (4.9)	551 (6.0)	576 (24.1)	35 (18.2)	541 (24.7)	0 (0.0)	0 (0.0)
		G3b (≥30–45)	2642 (83.9)	240 (75.0)	2402 (84.9)	N/A	N/A	N/A	N/A	N/A	N/A	113 (81.9)	16 (80.0)	97 (82.2)	48 (8.4)	7 (14.0)	41 (7.9)	137 (47.1)	19 (67.9)	118 (44.9)	146 (32.4)	15 (25.0)	131 (33.5)	889 (78.6)	76 (76.0)	813 (78.9)	812 (79.4)	81 (75.0)	731 (79.9)	2262 (68.3)	234 (62.1)	2028 (69.1)	3539 (77.1)	358 (68.1)	3181 (78.3)	3863 (53.6)	344 (57.1)	3519 (53.2)	11114 (70.2)	1149 (63.8)	9965 (71.0)	7302 (72.1)	578 (57.8)	6724 (73.6)	1390 (58.3)	116 (60.4)	1274 (58.1)	376 (89.7)	32 (80.0)
		G4 (≥15–30)	347 (11.0)	57 (17.8)	290 (10.3)	N/A	N/A	N/A	N/A	N/A	N/A	12 (8.7)	2 (10.0)	10 (8.5)	14 (2.5)	4 (8.0)	10 (1.9)	26 (8.9)	6 (21.4)	20 (7.6)	22 (4.9)	6 (10.0)	16 (4.1)	115 (10.2)	16 (16.0)	99 (9.6)	125 (12.2)	18 (16.7)	107 (11.7)	334 (10.1)	59 (15.6)	275 (9.4)	457 (10.0)	84 (16.0)	373 (9.2)	502 (7.0)	73 (12.1)	429 (6.5)	1291 (8.2)	246 (13.7)	1045 (7.4)	875 (8.6)	136 (13.6)	739 (8.1)	163 (6.8)	22 (11.5)	141 (6.4)	41 (9.8)	7 (17.5)
		G5 (<15)	56 (1.8)	12 (3.8)	44 (1.6)	N/A	N/A	N/A	N/A	N/A	N/A	0 (0.0)	0 (0.0)	0 (0.0)	2 (0.4)	0 (0.0)	2 (0.4)	0 (0.0)	0 (0.0)	0 (0.0)	3 (0.7)	0 (0.0)	3 (0.8)	19 (1.7)	3 (3.0)	16 (1.6)	16 (1.6)	4 (3.7)	12 (1.3)	39 (1.2)	16 (4.2)	23 (0.8)	82 (1.8)	30 (5.7)	52 (1.3)	87 (1.2)	21 (3.5)	66 (1.0)	258 (1.6)	75 (4.2)	183 (1.3)	355 (3.5)	165 (16.5)	190 (2.1)	17 (0.7)	6 (3.1)	11 (0.5)	2 (0.5)	1 (2.5)
		Data not available	19 (0.6)	1 (0.3)	18 (0.6)	N/A	N/A	N/A	N/A	N/A	N/A	5 (3.6)	1 (5.0)	4 (3.4)	368 (64.6)	13 (26.0)	355 (68.3)	58 (19.9)	1 (3.6)	57 (21.7)	120 (26.6)	11 (18.3)	109 (27.9)	20 (1.8)	0 (0.0)	20 (1.9)	11 (1.1)	2 (1.9)	9 (1.0)	149 (4.5)	7 (1.9)	142 (4.8)	160 (3.5)	21 (4.0)	139 (3.4)	2046 (28.4)	108 (17.9)	1938 (29.3)	1267 (8.0)	98 (5.4)	1169 (8.3)	216 (2.1)	8 (0.8)	208 (2.3)	21 (0.9)	1 (0.5)	20 (0.9)	0 (0.0)	0 (0.0)
	UPCR, g/gCr	n	0	0	0	N/A	N/A	N/A	N/A	N/A	N/A	8	0	8	1	0	1	0	0	0	227	35	192	53	3	50	9	2	7	164	40	124	25	7	18	111	10	101	374	69	305	206	41	165	0	0	0	0	0
		Median	-	-	-	N/A	N/A	N/A	N/A	N/A	N/A	0.1250	-	0.1250	0.3500	-	0.3500	-	-	-	0.7400	0.7800	0.7300	0.2100	0.7100	0.2050	0.7400	2.9850	0.7400	0.6000	1.5300	0.5400	0.8400	0.8500	0.6450	0.8900	1.7700	0.8600	0.5686	0.6300	0.5589	0.6909	0.7674	0.6600	-	-	-	-	-
		Q1, Q3	-, -	-, -	-, -	N/A	N/A	N/A	N/A	N/A	N/A	0.0950, 0.3650	-, -	0.0950, 0.3650	0.3500, 0.3500	-, -	0.3500, 0.3500	-, -	-, -	-, -	0.5300, 1.1200	0.5400, 1.9400	0.5300, 1.0900	0.1000, 0.6600	0.2100, 3.3200	0.1000, 0.5800	0.3500, 0.8500	0.3500, 5.6200	0.2900, 0.8500	0.2000, 1.1600	0.3450, 3.1800	0.1800, 0.9150	0.1800, 1.6700	0.5800, 1.0000	0.1700, 1.8000	0.5100, 1.6100	0.7000, 5.0100	0.5000, 1.4500	0.2200, 0.9900	0.3200, 1.2900	0.2200, 0.9336	0.2717, 1.4400	0.2907, 2.1429	0.2717, 1.3740	-, -	-, -	-, -	-, -	-, -
		A1 (<0.15)	0 (0.0)	0 (0.0)	0 (0.0)	N/A	N/A	N/A	N/A	N/A	N/A	4 (2.9)	0 (0.0)	4 (3.4)	0 (0.0)	0 (0.0)	0 (0.0)	0 (0.0)	0 (0.0)	0 (0.0)	3 (0.7)	0 (0.0)	3 (0.8)	17 (1.5)	0 (0.0)	17 (1.6)	1 (0.1)	0 (0.0)	1 (0.1)	25 (0.8)	6 (1.6)	19 (0.6)	3 (0.1)	0 (0.0)	3 (0.1)	6 (0.1)	1 (0.2)	5 (0.1)	45 (0.3)	7 (0.4)	38 (0.3)	16 (0.2)	3 (0.3)	13 (0.1)	0 (0.0)	0 (0.0)	0 (0.0)	0 (0.0)	0 (0.0)
		A2 (≥0.15–0.50)	0 (0.0)	0 (0.0)	0 (0.0)	N/A	N/A	N/A	N/A	N/A	N/A	4 (2.9)	0 (0.0)	4 (3.4)	1 (0.2)	0 (0.0)	1 (0.2)	0 (0.0)	0 (0.0)	0 (0.0)	34 (7.5)	6 (10.0)	28 (7.2)	18 (1.6)	1 (1.0)	17 (1.6)	3 (0.3)	1 (0.9)	2 (0.2)	38 (1.1)	6 (1.6)	32 (1.1)	5 (0.1)	1 (0.2)	4 (0.1)	19 (0.3)	0 (0.0)	19 (0.3)	110 (0.7)	16 (0.9)	94 (0.7)	57 (0.6)	9 (0.9)	48 (0.5)	0 (0.0)	0 (0.0)	0 (0.0)	0 (0.0)	0 (0.0)
		A3 (≥0.15)	0 (0.0)	0 (0.0)	0 (0.0)	N/A	N/A	N/A	N/A	N/A	N/A	0 (0.0)	0 (0.0)	0 (0.0)	0 (0.0)	0 (0.0)	0 (0.0)	0 (0.0)	0 (0.0)	0 (0.0)	190 (42.1)	29 (48.3)	161 (41.2)	18 (1.6)	2 (2.0)	16 (1.6)	5 (0.5)	1 (0.9)	4 (0.4)	101 (3.0)	28 (7.4)	73 (2.5)	17 (0.4)	6 (1.1)	11 (0.3)	86 (1.2)	9 (1.5)	77 (1.2)	219 (1.4)	46 (2.6)	173 (1.2)	133 (1.3)	29 (2.9)	104 (1.1)	0 (0.0)	0 (0.0)	0 (0.0)	0 (0.0)	0 (0.0)
		Data not available	3149 (100.0)	320 (100.0)	2829 (100.0)	N/A	N/A	N/A	N/A	N/A	N/A	130 (94.2)	20 (100.0)	110 (93.2)	569 (99.8)	50 (100.0)	519 (99.8)	291 (100.0)	28 (100.0)	263 (100.0)	224 (49.7)	25 (41.7)	199 (50.9)	1078 (95.3)	97 (97.0)	981 (95.2)	1014 (99.1)	106 (98.1)	908 (99.2)	3149 (95.0)	337 (89.4)	2812 (95.8)	4563 (99.5)	519 (98.7)	4044 (99.6)	7101 (98.5)	592 (98.3)	6509 (98.5)	15462 (97.6)	1732 (96.2)	13730 (97.8)	9925 (98.0)	959 (95.9)	8966 (98.2)	2386 (100.0)	192 (100.0)	2194 (100.0)	419 (100.0)	40 (100.0)
	UACR, mg/gCr	n	0	0	0	N/A	N/A	N/A	N/A	N/A	N/A	0	0	0	0	0	0	0	0	0	120	16	104	0	0	0	13	0	13	97	6	91	41	5	36	11	1	10	295	29	266	549	46	503	657	50	607	0	0
		Median	-	-	-	N/A	N/A	N/A	N/A	N/A	N/A	-	-	-	-	-	-	-	-	-	78.95	92.80	75.00	-	-	-	340.20	-	340.20	93.10	250.05	90.70	56.60	460.70	50.19	32.00	9.70	34.90	305.00	319.00	303.00	164.20	332.50	154.00	37.70	45.45	37.10	-	-
		Q1, Q3	-, -	-, -	-, -	N/A	N/A	N/A	N/A	N/A	N/A	-, -	-, -	-, -	-, -	-, -	-, -	-, -	-, -	-, -	38.35, 321.70	47.30, 220.35	38.35, 327.50	-, -	-, -	-, -	127.10, 2158.90	-, -	127.10, 2158.90	38.70, 350.60	59.10, 371.00	36.40, 350.60	32.80, 460.70	301.30, 527.20	25.65, 435.60	24.50, 88.20	9.70, 9.70	29.60, 88.20	55.80, 579.00	60.80, 629.00	55.70, 571.00	43.10, 467.00	62.60, 1250.00	41.92, 462.00	18.40, 73.50	29.40, 84.70	17.30, 72.10	-, -	-, -
		A1 (<30)	0 (0.0)	0 (0.0)	0 (0.0)	N/A	N/A	N/A	N/A	N/A	N/A	0 (0.0)	0 (0.0)	0 (0.0)	0 (0.0)	0 (0.0)	0 (0.0)	0 (0.0)	0 (0.0)	0 (0.0)	15 (3.3)	1 (1.7)	14 (3.6)	0 (0.0)	0 (0.0)	0 (0.0)	0 (0.0)	0 (0.0)	0 (0.0)	13 (0.4)	0 (0.0)	13 (0.4)	10 (0.2)	0 (0.0)	10 (0.2)	4 (0.1)	1 (0.2)	3 (0.0)	37 (0.2)	3 (0.2)	34 (0.2)	55 (0.5)	4 (0.4)	51 (0.6)	227 (9.5)	13 (6.8)	214 (9.8)	0 (0.0)	0 (0.0)
		A2 (≥30–300)	0 (0.0)	0 (0.0)	0 (0.0)	N/A	N/A	N/A	N/A	N/A	N/A	0 (0.0)	0 (0.0)	0 (0.0)	0 (0.0)	0 (0.0)	0 (0.0)	0 (0.0)	0 (0.0)	0 (0.0)	70 (15.5)	12 (20.0)	58 (14.8)	0 (0.0)	0 (0.0)	0 (0.0)	6 (0.6)	0 (0.0)	6 (0.7)	51 (1.5)	3 (0.8)	48 (1.6)	16 (0.3)	1 (0.2)	15 (0.4)	6 (0.1)	0 (0.0)	6 (0.1)	108 (0.7)	10 (0.6)	98 (0.7)	241 (2.4)	17 (1.7)	224 (2.5)	379 (15.9)	33 (17.2)	346 (15.8)	0 (0.0)	0 (0.0)
		A3 (≥300)	0 (0.0)	0 (0.0)	0 (0.0)	N/A	N/A	N/A	N/A	N/A	N/A	0 (0.0)	0 (0.0)	0 (0.0)	0 (0.0)	0 (0.0)	0 (0.0)	0 (0.0)	0 (0.0)	0 (0.0)	35 (7.8)	3 (5.0)	32 (8.2)	0 (0.0)	0 (0.0)	0 (0.0)	7 (0.7)	0 (0.0)	7 (0.8)	33 (1.0)	3 (0.8)	30 (1.0)	15 (0.3)	4 (0.8)	11 (0.3)	1 (0.0)	0 (0.0)	1 (0.0)	150 (0.9)	16 (0.9)	134 (1.0)	253 (2.5)	25 (2.5)	228 (2.5)	51 (2.1)	4 (2.1)	47 (2.1)	0 (0.0)	0 (0.0)
		Data not available	3149 (100.0)	320 (100.0)	2829 (100.0)	N/A	N/A	N/A	N/A	N/A	N/A	138 (100.0)	20 (100.0)	118 (100.0)	570 (100.0)	50 (100.0)	520 (100.0)	291 (100.0)	28 (100.0)	263 (100.0)	331 (73.4)	44 (73.3)	287 (73.4)	1131 (100.0)	100 (100.0)	1031 (100.0)	1010 (98.7)	108 (100.0)	902 (98.6)	3216 (97.1)	371 (98.4)	2845 (96.9)	4547 (99.1)	521 (99.0)	4026 (99.1)	7201 (99.8)	601 (99.8)	6600 (99.8)	15541 (98.1)	1772 (98.4)	13769 (98.1)	9582 (94.6)	954 (95.4)	8628 (94.5)	1729 (72.5)	142 (74.0)	1587 (72.3)	419 (100.0)	40 (100.0)
	Urinalysis (qualitative)	n	143	18	125	N/A	N/A	N/A	N/A	N/A	N/A	15	2	13	540	46	494	155	4	151	0	0	0	132	4	128	83	6	77	626	60	566	533	52	481	3057	189	2868	3140	304	2836	1287	73	1214	1016	63	953	1	0
		A1 (-)	22 (0.7)	4 (1.3)	18 (0.6)	N/A	N/A	N/A	N/A	N/A	N/A	2 (1.4)	0 (0.0)	2 (1.7)	13 (2.3)	1 (2.0)	12 (2.3)	11 (3.8)	0 (0.0)	11 (4.2)	0 (0.0)	0 (0.0)	0 (0.0)	31 (2.7)	2 (2.0)	29 (2.8)	19 (1.9)	1 (0.9)	18 (2.0)	80 (2.4)	7 (1.9)	73 (2.5)	35 (0.8)	3 (0.6)	32 (0.8)	272 (3.8)	15 (2.5)	257 (3.9)	293 (1.9)	22 (1.2)	271 (1.9)	214 (2.1)	11 (1.1)	203 (2.2)	349 (14.6)	21 (10.9)	328 (14.9)	1 (0.2)	0 (0.0)
		A2 (±)	15 (0.5)	1 (0.3)	14 (0.5)	N/A	N/A	N/A	N/A	N/A	N/A	2 (1.4)	0 (0.0)	2 (1.7)	24 (4.2)	3 (6.0)	21 (4.0)	22 (7.6)	0 (0.0)	22 (8.4)	0 (0.0)	0 (0.0)	0 (0.0)	17 (1.5)	0 (0.0)	17 (1.6)	20 (2.0)	1 (0.9)	19 (2.1)	81 (2.4)	7 (1.9)	74 (2.5)	59 (1.3)	4 (0.8)	55 (1.4)	198 (2.7)	14 (2.3)	184 (2.8)	533 (3.4)	52 (2.9)	481 (3.4)	227 (2.2)	12 (1.2)	215 (2.4)	278 (11.7)	13 (6.8)	265 (12.1)	0 (0.0)	0 (0.0)
		A3 (+ ~ 4+)	106 (3.4)	13 (4.1)	93 (3.3)	N/A	N/A	N/A	N/A	N/A	N/A	11 (8.0)	2 (10.0)	9 (7.6)	503 (88.2)	42 (84.0)	461 (88.7)	122 (41.9)	4 (14.3)	118 (44.9)	0 (0.0)	0 (0.0)	0 (0.0)	84 (7.4)	2 (2.0)	82 (8.0)	44 (4.3)	4 (3.7)	40 (4.4)	465 (14.0)	46 (12.2)	419 (14.3)	439 (9.6)	45 (8.6)	394 (9.7)	2587 (35.9)	160 (26.6)	2427 (36.7)	2314 (14.6)	230 (12.8)	2084 (14.8)	846 (8.4)	50 (5.0)	796 (8.7)	389 (16.3)	29 (15.1)	360 (16.4)	0 (0.0)	0 (0.0)
		Data not available	3006 (95.5)	302 (94.4)	2704 (95.6)	N/A	N/A	N/A	N/A	N/A	N/A	123 (89.1)	18 (90.0)	105 (89.0)	30 (5.3)	4 (8.0)	26 (5.0)	136 (46.7)	24 (85.7)	112 (42.6)	451 (100.0)	60 (100.0)	391 (100.0)	999 (88.3)	96 (96.0)	903 (87.6)	940 (91.9)	102 (94.4)	838 (91.6)	2687 (81.1)	317 (84.1)	2370 (80.7)	4055 (88.4)	474 (90.1)	3581 (88.2)	4155 (57.6)	413 (68.6)	3742 (56.6)	12696 (80.2)	1497 (83.1)	11199 (79.8)	8844 (87.3)	927 (92.7)	7917 (86.7)	1370 (57.4)	129 (67.2)	1241 (56.6)	418 (99.8)	40 (100.0)
	Comorbidities	Type 1 diabetes	4 (0.1)	1 (0.3)	3 (0.1)	N/A	N/A	N/A	N/A	N/A	N/A	0 (0.0)	0 (0.0)	0 (0.0)	1 (0.2)	1 (2.0)	0 (0.0)	1 (0.3)	0 (0.0)	1 (0.4)	6 (1.3)	0 (0.0)	6 (1.5)	0 (0.0)	0 (0.0)	0 (0.0)	0 (0.0)	0 (0.0)	0 (0.0)	10 (0.3)	0 (0.0)	10 (0.3)	20 (0.4)	2 (0.4)	18 (0.4)	48 (0.7)	3 (0.5)	45 (0.7)	41 (0.3)	1 (0.1)	40 (0.3)	47 (0.5)	2 (0.2)	45 (0.5)	1 (0.0)	0 (0.0)	1 (0.0)	0 (0.0)	0 (0.0)
		Type 2 diabetes	1637 (52.0)	159 (49.7)	1478 (52.2)	N/A	N/A	N/A	N/A	N/A	N/A	57 (41.3)	6 (30.0)	51 (43.2)	68 (11.9)	8 (16.0)	60 (11.5)	85 (29.2)	9 (32.1)	76 (28.9)	351 (77.8)	51 (85.0)	300 (76.7)	270 (23.9)	18 (18.0)	252 (24.4)	410 (40.1)	47 (43.5)	363 (39.7)	1291 (39.0)	131 (34.7)	1160 (39.5)	1343 (29.3)	144 (27.4)	1199 (29.5)	2500 (34.7)	191 (31.7)	2309 (34.9)	5457 (34.5)	572 (31.8)	4885 (34.8)	4811 (47.5)	480 (48.0)	4331 (47.4)	1552 (65.0)	100 (52.1)	1452 (66.2)	130 (31.0)	12 (30.0)
		Hypertension	1804 (57.3)	188 (58.8)	1616 (57.1)	N/A	N/A	N/A	N/A	N/A	N/A	110 (79.7)	15 (75.0)	95 (80.5)	92 (16.1)	11 (22.0)	81 (15.6)	237 (81.4)	25 (89.3)	212 (80.6)	324 (71.8)	46 (76.7)	278 (71.1)	816 (72.1)	66 (66.0)	750 (72.7)	761 (74.4)	76 (70.4)	685 (74.9)	2269 (68.5)	213 (56.5)	2056 (70.0)	2792 (60.9)	282 (53.6)	2510 (61.8)	3570 (49.5)	293 (48.7)	3277 (49.6)	8846 (55.9)	968 (53.7)	7878 (56.1)	6432 (63.5)	577 (57.7)	5855 (64.1)	1994 (83.6)	143 (74.5)	1851 (84.4)	311 (74.2)	25 (62.5)
		Dyslipidemia	1343 (42.6)	117 (36.6)	1226 (43.3)	N/A	N/A	N/A	N/A	N/A	N/A	68 (49.3)	10 (50.0)	58 (49.2)	69 (12.1)	7 (14.0)	62 (11.9)	171 (58.8)	9 (32.1)	162 (61.6)	252 (55.9)	28 (46.7)	224 (57.3)	553 (48.9)	43 (43.0)	510 (49.5)	546 (53.4)	44 (40.7)	502 (54.9)	1488 (44.9)	111 (29.4)	1377 (46.9)	1900 (41.4)	173 (32.9)	1727 (42.5)	2659 (36.9)	179 (29.7)	2480 (37.5)	6573 (41.5)	627 (34.8)	5946 (42.4)	4817 (47.5)	339 (33.9)	4478 (49.0)	1412 (59.2)	84 (43.8)	1328 (60.5)	268 (64.0)	22 (55.0)
		Heart failure	754 (23.9)	108 (33.8)	646 (22.8)	N/A	N/A	N/A	N/A	N/A	N/A	25 (18.1)	2 (10.0)	23 (19.5)	11 (1.9)	2 (4.0)	9 (1.7)	98 (33.7)	5 (17.9)	93 (35.4)	12 (2.7)	2 (3.3)	10 (2.6)	274 (24.2)	29 (29.0)	245 (23.8)	296 (28.9)	45 (41.7)	251 (27.4)	600 (18.1)	75 (19.9)	525 (17.9)	1182 (25.8)	147 (27.9)	1035 (25.5)	1281 (17.8)	132 (21.9)	1149 (17.4)	3453 (21.8)	473 (26.3)	2980 (21.2)	1674 (16.5)	184 (18.4)	1490 (16.3)	1546 (64.8)	104 (54.2)	1442 (65.7)	106 (25.3)	11 (27.5)
		Coronary artery disease	532 (16.9)	65 (20.3)	467 (16.5)	N/A	N/A	N/A	N/A	N/A	N/A	19 (13.8)	2 (10.0)	17 (14.4)	12 (2.1)	2 (4.0)	10 (1.9)	45 (15.5)	1 (3.6)	44 (16.7)	52 (11.5)	10 (16.7)	42 (10.7)	186 (16.4)	18 (18.0)	168 (16.3)	192 (18.8)	21 (19.4)	171 (18.7)	528 (15.9)	59 (15.6)	469 (16.0)	634 (13.8)	74 (14.1)	560 (13.8)	923 (12.8)	84 (14.0)	839 (12.7)	2422 (15.3)	273 (15.2)	2149 (15.3)	1623 (16.0)	149 (14.9)	1474 (16.1)	991 (41.5)	69 (35.9)	922 (42.0)	64 (15.3)	6 (15.0)
		Myocardial infarction	56 (1.8)	7 (2.2)	49 (1.7)	N/A	N/A	N/A	N/A	N/A	N/A	6 (4.3)	1 (5.0)	5 (4.2)	2 (0.4)	0 (0.0)	2 (0.4)	1 (0.3)	0 (0.0)	1 (0.4)	5 (1.1)	1 (1.7)	4 (1.0)	30 (2.7)	3 (3.0)	27 (2.6)	29 (2.8)	5 (4.6)	24 (2.6)	84 (2.5)	12 (3.2)	72 (2.5)	141 (3.1)	15 (2.9)	126 (3.1)	162 (2.2)	18 (3.0)	144 (2.2)	447 (2.8)	64 (3.6)	383 (2.7)	282 (2.8)	26 (2.6)	256 (2.8)	202 (8.5)	18 (9.4)	184 (8.4)	12 (2.9)	2 (5.0)
		Angina pectoris	453 (14.4)	56 (17.5)	397 (14.0)	N/A	N/A	N/A	N/A	N/A	N/A	13 (9.4)	1 (5.0)	12 (10.2)	10 (1.8)	2 (4.0)	8 (1.5)	44 (15.1)	1 (3.6)	43 (16.3)	47 (10.4)	9 (15.0)	38 (9.7)	153 (13.5)	15 (15.0)	138 (13.4)	165 (16.1)	20 (18.5)	145 (15.8)	450 (13.6)	46 (12.2)	404 (13.8)	488 (10.6)	54 (10.3)	434 (10.7)	667 (9.2)	57 (9.5)	610 (9.2)	1965 (12.4)	216 (12.0)	1749 (12.5)	1286 (12.7)	112 (11.2)	1174 (12.9)	935 (39.2)	64 (33.3)	871 (39.7)	51 (12.2)	4 (10.0)
		Stroke	129 (4.1)	14 (4.4)	115 (4.1)	N/A	N/A	N/A	N/A	N/A	N/A	5 (3.6)	2 (10.0)	3 (2.5)	12 (2.1)	4 (8.0)	8 (1.5)	40 (13.7)	3 (10.7)	37 (14.1)	33 (7.3)	4 (6.7)	29 (7.4)	173 (15.3)	8 (8.0)	165 (16.0)	188 (18.4)	16 (14.8)	172 (18.8)	110 (3.3)	12 (3.2)	98 (3.3)	251 (5.5)	19 (3.6)	232 (5.7)	398 (5.5)	37 (6.1)	361 (5.5)	895 (5.7)	107 (5.9)	788 (5.6)	535 (5.3)	34 (3.4)	501 (5.5)	285 (11.9)	16 (8.3)	269 (12.3)	166 (39.6)	14 (35.0)
		Peripheral vascular disease	209 (6.6)	29 (9.1)	180 (6.4)	N/A	N/A	N/A	N/A	N/A	N/A	3 (2.2)	1 (5.0)	2 (1.7)	3 (0.5)	1 (2.0)	2 (0.4)	17 (5.8)	2 (7.1)	15 (5.7)	22 (4.9)	2 (3.3)	20 (5.1)	38 (3.4)	1 (1.0)	37 (3.6)	60 (5.9)	5 (4.6)	55 (6.0)	213 (6.4)	23 (6.1)	190 (6.5)	241 (5.3)	22 (4.2)	219 (5.4)	467 (6.5)	33 (5.5)	434 (6.6)	947 (6.0)	102 (5.7)	845 (6.0)	1076 (10.6)	125 (12.5)	951 (10.4)	201 (8.4)	5 (2.6)	196 (8.9)	24 (5.7)	2 (5.0)
		Atrial fibrillation	219 (7.0)	30 (9.4)	189 (6.7)	N/A	N/A	N/A	N/A	N/A	N/A	13 (9.4)	2 (10.0)	11 (9.3)	5 (0.9)	0 (0.0)	5 (1.0)	50 (17.2)	5 (17.9)	45 (17.1)	30 (6.7)	4 (6.7)	26 (6.6)	141 (12.5)	15 (15.0)	126 (12.2)	125 (12.2)	18 (16.7)	107 (11.7)	336 (10.1)	36 (9.5)	300 (10.2)	373 (8.1)	43 (8.2)	330 (8.1)	445 (6.2)	42 (7.0)	403 (6.1)	1346 (8.5)	149 (8.3)	1197 (8.5)	858 (8.5)	83 (8.3)	775 (8.5)	504 (21.1)	24 (12.5)	480 (21.9)	33 (7.9)	5 (12.5)
	Medications	Active vitamin D drug	289 (9.2)	29 (9.1)	260 (9.2)	N/A	N/A	N/A	N/A	N/A	N/A	2 (1.4)	0 (0.0)	2 (1.7)	3 (0.5)	0 (0.0)	3 (0.6)	18 (6.2)	1 (3.6)	17 (6.5)	4 (0.9)	1 (1.7)	3 (0.8)	54 (4.8)	5 (5.0)	49 (4.8)	73 (7.1)	14 (13.0)	59 (6.4)	242 (7.3)	32 (8.5)	210 (7.2)	332 (7.2)	31 (5.9)	301 (7.4)	358 (5.0)	26 (4.3)	332 (5.0)	946 (6.0)	84 (4.7)	862 (6.1)	513 (5.1)	49 (4.9)	464 (5.1)	105 (4.4)	10 (5.2)	95 (4.3)	26 (6.2)	3 (7.5)
		RAS inhibitor	1014 (32.2)	108 (33.8)	906 (32.0)	N/A	N/A	N/A	N/A	N/A	N/A	58 (42.0)	5 (25.0)	53 (44.9)	56 (9.8)	7 (14.0)	49 (9.4)	152 (52.2)	12 (42.9)	140 (53.2)	211 (46.8)	19 (31.7)	192 (49.1)	469 (41.5)	41 (41.0)	428 (41.5)	450 (44.0)	47 (43.5)	403 (44.0)	1178 (35.6)	95 (25.2)	1083 (36.9)	1631 (35.5)	166 (31.6)	1465 (36.1)	1845 (25.6)	154 (25.6)	1691 (25.6)	4611 (29.1)	506 (28.1)	4105 (29.2)	3062 (30.2)	250 (25.0)	2812 (30.8)	758 (31.8)	63 (32.8)	695 (31.7)	165 (39.4)	13 (32.5)
		Beta blocker	289 (9.2)	38 (11.9)	251 (8.9)	N/A	N/A	N/A	N/A	N/A	N/A	23 (16.7)	1 (5.0)	22 (18.6)	11 (1.9)	1 (2.0)	10 (1.9)	50 (17.2)	3 (10.7)	47 (17.9)	55 (12.2)	5 (8.3)	50 (12.8)	168 (14.9)	18 (18.0)	150 (14.5)	149 (14.6)	29 (26.9)	120 (13.1)	381 (11.5)	43 (11.4)	338 (11.5)	477 (10.4)	53 (10.1)	424 (10.4)	460 (6.4)	37 (6.1)	423 (6.4)	1511 (9.5)	171 (9.5)	1340 (9.5)	928 (9.2)	95 (9.5)	833 (9.1)	251 (10.5)	18 (9.4)	233 (10.6)	41 (9.8)	6 (15.0)
		Calcium channel blocker	992 (31.5)	106 (33.1)	886 (31.3)	N/A	N/A	N/A	N/A	N/A	N/A	77 (55.8)	8 (40.0)	69 (58.5)	44 (7.7)	3 (6.0)	41 (7.9)	159 (54.6)	15 (53.6)	144 (54.8)	173 (38.4)	14 (23.3)	159 (40.7)	504 (44.6)	36 (36.0)	468 (45.4)	442 (43.2)	49 (45.4)	393 (43.0)	1132 (34.2)	91 (24.1)	1041 (35.5)	1576 (34.4)	154 (29.3)	1422 (35.0)	1743 (24.2)	148 (24.6)	1595 (24.1)	4438 (28.0)	491 (27.3)	3947 (28.1)	3022 (29.8)	243 (24.3)	2779 (30.4)	937 (39.3)	86 (44.8)	851 (38.8)	147 (35.1)	14 (35.0)
		Diuretic	520 (16.5)	65 (20.3)	455 (16.1)	N/A	N/A	N/A	N/A	N/A	N/A	29 (21.0)	2 (10.0)	27 (22.9)	11 (1.9)	1 (2.0)	10 (1.9)	99 (34.0)	10 (35.7)	89 (33.8)	40 (8.9)	3 (5.0)	37 (9.5)	248 (21.9)	28 (28.0)	220 (21.3)	228 (22.3)	31 (28.7)	197 (21.5)	578 (17.4)	69 (18.3)	509 (17.3)	797 (17.4)	97 (18.4)	700 (17.2)	872 (12.1)	84 (14.0)	788 (11.9)	2015 (12.7)	231 (12.8)	1784 (12.7)	1243 (12.3)	110 (11.0)	1133 (12.4)	352 (14.8)	31 (16.1)	321 (14.6)	57 (13.6)	7 (17.5)
		Statin	601 (19.1)	51 (15.9)	550 (19.4)	N/A	N/A	N/A	N/A	N/A	N/A	46 (33.3)	8 (40.0)	38 (32.2)	23 (4.0)	2 (4.0)	21 (4.0)	97 (33.3)	5 (17.9)	92 (35.0)	178 (39.5)	15 (25.0)	163 (41.7)	266 (23.5)	22 (22.0)	244 (23.7)	302 (29.5)	28 (25.9)	274 (29.9)	699 (21.1)	48 (12.7)	651 (22.2)	967 (21.1)	89 (16.9)	878 (21.6)	1133 (15.7)	87 (14.5)	1046 (15.8)	2954 (18.7)	274 (15.2)	2680 (19.1)	2125 (21.0)	142 (14.2)	1983 (21.7)	499 (20.9)	34 (17.7)	465 (21.2)	88 (21.0)	10 (25.0)
		DPP-4 inhibitor	308 (9.8)	31 (9.7)	277 (9.8)	N/A	N/A	N/A	N/A	N/A	N/A	28 (20.3)	3 (15.0)	25 (21.2)	26 (4.6)	4 (8.0)	22 (4.2)	33 (11.3)	5 (17.9)	28 (10.6)	243 (53.9)	24 (40.0)	219 (56.0)	105 (9.3)	7 (7.0)	98 (9.5)	155 (15.2)	18 (16.7)	137 (15.0)	451 (13.6)	44 (11.7)	407 (13.9)	545 (11.9)	60 (11.4)	485 (11.9)	848 (11.8)	65 (10.8)	783 (11.8)	1483 (9.4)	135 (7.5)	1348 (9.6)	1368 (13.5)	94 (9.4)	1274 (14.0)	175 (7.3)	7 (3.6)	168 (7.7)	32 (7.6)	2 (5.0)
		SGLT2 inhibitor	215 (6.8)	19 (5.9)	196 (6.9)	N/A	N/A	N/A	N/A	N/A	N/A	14 (10.1)	2 (10.0)	12 (10.2)	17 (3.0)	2 (4.0)	15 (2.9)	24 (8.2)	3 (10.7)	21 (8.0)	200 (44.3)	18 (30.0)	182 (46.5)	75 (6.6)	4 (4.0)	71 (6.9)	108 (10.6)	11 (10.2)	97 (10.6)	277 (8.4)	26 (6.9)	251 (8.5)	376 (8.2)	41 (7.8)	335 (8.2)	533 (7.4)	38 (6.3)	495 (7.5)	1087 (6.9)	94 (5.2)	993 (7.1)	905 (8.9)	62 (6.2)	843 (9.2)	98 (4.1)	4 (2.1)	94 (4.3)	24 (5.7)	3 (7.5)
		GLP-1 RA	18 (0.6)	2 (0.6)	16 (0.6)	N/A	N/A	N/A	N/A	N/A	N/A	1 (0.7)	0 (0.0)	1 (0.8)	9 (1.6)	2 (4.0)	7 (1.3)	0 (0.0)	0 (0.0)	0 (0.0)	16 (3.5)	1 (1.7)	15 (3.8)	6 (0.5)	0 (0.0)	6 (0.6)	9 (0.9)	1 (0.9)	8 (0.9)	41 (1.2)	3 (0.8)	38 (1.3)	22 (0.5)	1 (0.2)	21 (0.5)	82 (1.1)	3 (0.5)	79 (1.2)	116 (0.7)	10 (0.6)	106 (0.8)	120 (1.2)	14 (1.4)	106 (1.2)	1 (0.0)	0 (0.0)	1 (0.0)	0 (0.0)	0 (0.0)
		Biguanide	123 (3.9)	10 (3.1)	113 (4.0)	N/A	N/A	N/A	N/A	N/A	N/A	19 (13.8)	1 (5.0)	18 (15.3)	16 (2.8)	1 (2.0)	15 (2.9)	12 (4.1)	2 (7.1)	10 (3.8)	138 (30.6)	13 (21.7)	125 (32.0)	40 (3.5)	0 (0.0)	40 (3.9)	72 (7.0)	8 (7.4)	64 (7.0)	200 (6.0)	11 (2.9)	189 (6.4)	224 (4.9)	23 (4.4)	201 (4.9)	474 (6.6)	35 (5.8)	439 (6.6)	690 (4.4)	51 (2.8)	639 (4.6)	630 (6.2)	37 (3.7)	593 (6.5)	89 (3.7)	3 (1.6)	86 (3.9)	9 (2.1)	1 (2.5)
		Sulfonylurea	68 (2.2)	5 (1.6)	63 (2.2)	N/A	N/A	N/A	N/A	N/A	N/A	8 (5.8)	0 (0.0)	8 (6.8)	1 (0.2)	0 (0.0)	1 (0.2)	8 (2.7)	0 (0.0)	8 (3.0)	67 (14.9)	6 (10.0)	61 (15.6)	30 (2.7)	3 (3.0)	27 (2.6)	38 (3.7)	1 (0.9)	37 (4.0)	95 (2.9)	5 (1.3)	90 (3.1)	114 (2.5)	8 (1.5)	106 (2.6)	180 (2.5)	14 (2.3)	166 (2.5)	342 (2.2)	39 (2.2)	303 (2.2)	321 (3.2)	33 (3.3)	288 (3.2)	38 (1.6)	2 (1.0)	36 (1.6)	8 (1.9)	0 (0.0)
		Other oral glucose-lowering drug	61 (1.9)	7 (2.2)	54 (1.9)	N/A	N/A	N/A	N/A	N/A	N/A	9 (6.5)	0 (0.0)	9 (7.6)	18 (3.2)	3 (6.0)	15 (2.9)	16 (5.5)	4 (14.3)	12 (4.6)	110 (24.4)	12 (20.0)	98 (25.1)	41 (3.6)	4 (4.0)	37 (3.6)	41 (4.0)	6 (5.6)	35 (3.8)	153 (4.6)	14 (3.7)	139 (4.7)	109 (2.4)	10 (1.9)	99 (2.4)	230 (3.2)	15 (2.5)	215 (3.3)	335 (2.1)	33 (1.8)	302 (2.2)	360 (3.6)	24 (2.4)	336 (3.7)	58 (2.4)	5 (2.6)	53 (2.4)	4 (1.0)	0 (0.0)
		Insulin	52 (1.7)	6 (1.9)	46 (1.6)	N/A	N/A	N/A	N/A	N/A	N/A	2 (1.4)	0 (0.0)	2 (1.7)	9 (1.6)	3 (6.0)	6 (1.2)	7 (2.4)	1 (3.6)	6 (2.3)	24 (5.3)	3 (5.0)	21 (5.4)	10 (0.9)	1 (1.0)	9 (0.9)	14 (1.4)	3 (2.8)	11 (1.2)	93 (2.8)	7 (1.9)	86 (2.9)	56 (1.2)	9 (1.7)	47 (1.2)	180 (2.5)	12 (2.0)	168 (2.5)	196 (1.2)	27 (1.5)	169 (1.2)	262 (2.6)	17 (1.7)	245 (2.7)	18 (0.8)	1 (0.5)	17 (0.8)	5 (1.2)	0 (0.0)
	Data are n (%) or mean ± SD unless otherwise indicated. "N/A" indicates prefectures with less than 50 individuals who met the referral criteria.
	BMI, body mass index; CKD, chronic kidney disease; DPP-4, dipeptidyl peptidase-4; eGFR, estimated glomerular filtration rate; GLP-1RA, glucagon-like peptide-1 receptor agonist; Hb, hemoglobin; HbA1c, glycated hemoglobin; N/A, not applicable; Q1, first quartile; Q3, third quartile; RAS, renin angiotensin system; SD, standard deviation; SGLT2, sodium-glucose cotransporter-2; UACR, urine albumin-to-…
[truncated: 94 more columns]

## Sheet: Online Resource 21
	Online Resource 21. Breakdown of CKD-related diagnosis codes in individuals with registered disease codes within 90 days of meeting the CKD diagnosis criteria
	Disease	ICD-10 code	Description	Individuals (n = 2853)
	CKD			2137 (74.9)
		N18.1	CKD, stage I	1 (0.0)
		N18.2	CKD, stage II	9 (0.3)
		N18.3	CKD, stage III	198 (6.9)
		N18.4	CKD, stage IV	28 (1.0)
		N18.5	CKD, stage V	1 (0.0)
		N18.9	CKD, unspecified	1925 (67.5)
	Hypertensive CKD			20 (0.7)
		I12.0	Hypertensive renal disease with renal failure	0 (0.0)
		I12.9	Hypertensive renal disease without renal failure	20 (0.7)
		I13.0	Hypertensive heart and renal disease with (congestive) heart failure	0 (0.0)
		I13.1	Hypertensive heart and renal disease with renal failure	0 (0.0)
		I13.2	Hypertensive heart and renal disease with both (congestive) heart failure and renal failure	0 (0.0)
	Diabetes with renal manifestation			732 (25.7)
		E10.2	Type 1 diabetes mellitus with renal complications	1 (0.0)
		E11.2	Type 2 diabetes mellitus with renal complications	309 (10.8)
		E12.2	Malnutrition-related diabetes mellitus with renal complications	0 (0.0)
		E13.2	Other specified diabetes mellitus with renal complications	0 (0.0)
		E14.2	Unspecified diabetes mellitus with renal complications	424 (14.9)
	Disorders from impaired renal function			10 (0.4)
		N25.0	Renal osteodystrophy	0 (0.0)
		N25.1	Nephrogenic diabetes insipidus	0 (0.0)
		N25.8	Other disorders resulting from impaired renal tubular function	1 (0.0)
		N25.9	Disorder resulting from impaired renal tubular function, unspecified	9 (0.3)
	① CKD (stage I~V, and unspecified) only			2092 (73.3)
	② CKD-related disease (except ①) only			716 (25.1)
	③ Both (① and ②)			45 (1.6)
	Data are n (%).
	CKD, chronic kidney disease; ICD-10, International Classification of Diseases, Tenth Edition.

## Sheet: Online Resource 22
	Online Resource 22. Breakdown of CKD-related diagnosis codes in individuals with registered disease codes within 90 days of meeting the CKD diagnosis criteria (sensitivity analysis)
	Disease	ICD-10 code	Description	Individuals (n = 6067)
	CKD			2137 (35.2)
		N18.1	CKD, stage I	1 (0.0)
		N18.2	CKD, stage II	9 (0.1)
		N18.3	CKD, stage III	198 (3.3)
		N18.4	CKD, stage IV	28 (0.5)
		N18.5	CKD, stage V	1 (0.0)
		N18.9	CKD, unspecified	1925 (31.7)
	Hypertensive CKD			20 (0.3)
		I12.0	Hypertensive renal disease with renal failure	0 (0.0)
		I12.9	Hypertensive renal disease without renal failure	20 (0.3)
		I13.0	Hypertensive heart and renal disease with (congestive) heart failure	0 (0.0)
		I13.1	Hypertensive heart and renal disease with renal failure	0 (0.0)
		I13.2	Hypertensive heart and renal disease with both (congestive) heart failure and renal failure	0 (0.0)
	Diabetes with renal manifestation			732 (12.1)
		E10.2	Type 1 diabetes mellitus with renal complications	1 (0.0)
		E11.2	Type 2 diabetes mellitus with renal complications	309 (5.1)
		E12.2	Malnutrition-related diabetes mellitus with renal complications	0 (0.0)
		E13.2	Other specified diabetes mellitus with renal complications	0 (0.0)
		E14.2	Unspecified diabetes mellitus with renal complications	424 (7.0)
	Disorders from impaired renal function			2862 (47.2)
		N19	Unspecified kidney failure	866 (14.3)
		N25.0	Renal osteodystrophy	0 (0.0)
		N25.1	Nephrogenic diabetes insipidus	0 (0.0)
		N25.8	Other disorders resulting from impaired renal tubular function	1 (0.0)
		N25.9	Disorder resulting from impaired renal tubular function, unspecified	9 (0.1)
		N28.9	Disorder of kidney and ureter, unspecified	2030 (33.5)
	Nephrotic syndrome			686 (11.3)
		N03.x	Chronic nephritic syndrome	61 (1.0)
		N04.x	Nephrotic syndrome	62 (1.0)
		N05.x	Unspecified nephritic syndrome	565 (9.3)
	Isolated proteinuria with specified morphological lesion	N06.x	Isolated proteinuria with specified morphological lesion	0 (0.0)
	Hereditary nephropathy	N07.x	Hereditary nephropathy, not elsewhere classified	0 (0.0)
	Glomerular disorders in diseases			758 (12.5)
		N02.x	Recurrent and persistent haematuria	37 (0.6)
		N08.x	Glomerular disorders in diseases classified elsewhere	722 (11.9)
	Tubulo-interstitial nephritis			0 (0.0)
		N11.x	Chronic tubulo-interstitial nephritis	0 (0.0)
		N12	Tubulo-interstitial nephritis, not specified as acute or chronic	0 (0.0)
	① CKD (stage I~V, and unspecified) only			1814 (29.9)
	② CKD-related disease (except ①) only			3930 (64.8)
	③ Both (① and ②)			323 (5.3)
	Data are n (%).
	CKD, chronic kidney disease; ICD-10, International Classification of Diseases, Tenth Edition.
